# Supplementary material for: Single-cell atlas of human penile corpus cavernosum reveals cellular and functional heterogeneity of aging-related erectile dysfunction
Source: Front Endocrinol (Lausanne). 2025 Oct 29;16:1671482. doi: 10.3389/fendo.2025.1671482 (PMC12605210; doi:10.3389/fendo.2025.1671482)
Supplement: Supplementary file 10 [file Table1.xlsx]

## Sheet: Table S1
Table S1.Top 100 specific marker genes of each cell type (refer to Figure 1D)
p_val	avg_log2FC	pct.1	pct.2	p_val_adj	cluster	gene
0	4.4528	0.995	0.374	0	FB	DCN
0	4.43948	0.985	0.443	0	FB	APOD
0	3.64731	0.925	0.145	0	FB	FBLN1
0	3.47899	0.977	0.455	0	FB	CFD
0	3.32047	0.855	0.119	0	FB	LUM
0	3.2395	0.981	0.61	0	FB	CFH
0	2.98818	0.992	0.745	0	FB	GSN
0	2.93488	0.91	0.197	0	FB	MFAP4
0	2.92893	0.828	0.126	0	FB	COL6A3
0	2.92848	0.483	0.05	0	FB	CXCL14
0	2.90407	0.759	0.061	0	FB	C3
0	2.89066	0.731	0.068	0	FB	DPT
0	2.86073	0.844	0.208	0	FB	COL1A2
0	2.85017	0.878	0.168	0	FB	SERPINF1
0	2.70183	0.778	0.112	0	FB	CTSK
0	2.69849	0.592	0.048	0	FB	RARRES1
0	2.6572	0.576	0.052	0	FB	LAMA2
0	2.63023	0.655	0.05	0	FB	SFRP2
0	2.59841	0.73	0.086	0	FB	MMP2
0	2.55302	0.77	0.121	0	FB	PRELP
0	2.55077	0.874	0.181	0	FB	LRP1
0	2.51978	0.602	0.102	0	FB	MYOC
0	2.39542	0.921	0.453	0	FB	IGFBP6
0	2.32926	0.914	0.265	0	FB	C1S
0	2.32679	0.467	0.148	0	FB	APOE
0	2.32026	0.697	0.05	0	FB	MGST1
0	2.31316	0.295	0.057	0	FB	COMP
0	2.30678	0.827	0.184	0	FB	GPNMB
0	2.25931	0.542	0.05	0	FB	PCOLCE2
0	2.2336	0.87	0.267	0	FB	C1R
0	2.22626	0.566	0.097	0	FB	SLPI
0	2.2213	0.634	0.033	0	FB	PDGFRA
0	2.21816	0.975	0.662	0	FB	TIMP3
0	2.20944	0.607	0.063	0	FB	LTBP2
0	2.19544	0.432	0.039	0	FB	PI16
0	2.19237	0.733	0.088	0	FB	PODN
0	2.1827	0.608	0.105	0	FB	IGF1
0	2.15531	0.781	0.243	0	FB	LTBP4
0	2.13762	0.74	0.26	0	FB	COL3A1
0	2.12912	0.503	0.034	0	FB	PTN
0	2.08526	0.566	0.026	0	FB	HSD11B1
0	2.08312	0.518	0.044	0	FB	VCAN
0	2.07071	0.775	0.336	0	FB	CCDC80
0	2.06653	0.515	0.03	0	FB	SCARA5
0	1.99207	0.413	0.045	0	FB	CCN5
0	1.96911	0.632	0.119	0	FB	COL1A1
0	1.96505	0.507	0.037	0	FB	SLIT2
0	1.95592	0.865	0.349	0	FB	CYBRD1
0	1.94993	0.583	0.043	0	FB	LPAR1
0	1.94702	0.375	0.025	0	FB	SFRP1
0	1.91869	0.718	0.139	0	FB	ISLR
0	1.9103	0.51	0.05	0	FB	CHRDL1
0	1.89969	0.923	0.455	0	FB	SERPING1
0	1.89105	0.739	0.258	0	FB	GPX3
0	1.88174	0.56	0.045	0	FB	FBLN5
0	1.87485	0.768	0.258	0	FB	PLAC9
0	1.86929	0.684	0.172	0	FB	COL14A1
0	1.85546	0.48	0.06	0	FB	NEGR1
0	1.85209	0.766	0.278	0	FB	ADD3
0	1.83617	0.813	0.399	0	FB	PLPP3
0	1.82294	0.657	0.296	0	FB	CCN2
0	1.81491	0.656	0.178	0	FB	RND3
0	1.73104	0.654	0.102	0	FB	OLFML3
0	1.72971	0.406	0.024	0	FB	CILP
0	1.72034	0.509	0.053	0	FB	SPON2
0	1.70689	0.491	0.048	0	FB	ABCA8
0	1.69093	0.544	0.04	0	FB	MRC2
0	1.68271	0.532	0.06	0	FB	GAS1
0	1.67291	0.539	0.079	0	FB	PDGFRL
0	1.67003	0.631	0.177	0	FB	RASD1
0	1.66387	0.766	0.266	0	FB	COL6A2
0	1.66348	0.644	0.273	0	FB	PRSS23
0	1.65609	0.418	0.021	0	FB	TMC3
0	1.63794	0.587	0.14	0	FB	ABI3BP
0	1.62776	0.604	0.092	0	FB	MXRA8
0	1.62056	0.361	0.096	0	FB	PDZRN4
0	1.61926	0.97	0.668	0	FB	MGP
0	1.61117	0.907	0.566	0	FB	TIMP2
0	1.5988	0.613	0.132	0	FB	RNASE4
0	1.59378	0.534	0.073	0	FB	PID1
0	1.59072	0.516	0.07	0	FB	ZFHX4
0	1.58918	0.675	0.179	0	FB	SOD3
0	1.58822	0.573	0.1	0	FB	PCOLCE
0	1.58525	0.429	0.023	0	FB	GFRA1
0	1.58205	0.684	0.215	0	FB	CXCL12
0	1.57681	0.768	0.259	0	FB	COL6A1
0	1.5717	0.707	0.199	0	FB	AEBP1
0	1.57011	0.329	0.015	0	FB	AL135926.1
0	1.56858	0.296	0.031	0	FB	SFRP4
0	1.55577	0.413	0.026	0	FB	BMP5
0	1.55409	0.295	0.046	0	FB	MFAP5
0	1.53507	0.49	0.103	0	FB	AL163636.2
0	1.53489	0.44	0.019	0	FB	VIT
0	1.51869	0.579	0.103	0	FB	ALDH1A1
0	1.51422	0.729	0.346	0	FB	FSTL1
0	1.513	0.277	0.02	0	FB	GREB1L
0	1.50871	0.334	0.02	0	FB	BICC1
0	1.50827	0.576	0.139	0	FB	FBLN2
0	1.50245	0.455	0.048	0	FB	ANK2
0	1.47869	0.391	0.043	0	FB	MXRA5
0	4.11665	0.935	0.039	0	EC	VWF
0	4.02306	0.656	0.023	0	EC	LINC02147
0	3.82407	0.827	0.024	0	EC	CCL14
0	3.59119	0.878	0.057	0	EC	PLAT
0	3.53639	0.904	0.113	0	EC	EMCN
0	3.41745	0.298	0.018	0	EC	CCL15-CCL14
0	3.3694	0.806	0.198	0	EC	LDB2
0	3.27177	0.689	0.01	0	EC	MYRIP
0	3.20059	0.733	0.012	0	EC	RAPGEF5
0	3.16491	0.674	0.019	0	EC	ST6GALNAC3
0	3.1337	0.654	0.007	0	EC	CHRM3
0	3.12976	0.888	0.099	0	EC	TM4SF1
0	3.06231	0.872	0.085	0	EC	CAVIN2
0	2.96793	0.825	0.019	0	EC	CLEC14A
0	2.92188	0.818	0.025	0	EC	ADGRF5
0	2.89497	0.844	0.043	0	EC	PECAM1
0	2.87596	0.695	0.008	0	EC	GPM6A
0	2.82274	0.736	0.009	0	EC	MMRN1
0	2.76576	0.973	0.499	0	EC	CLU
0	2.74867	0.873	0.343	0	EC	KLF2
0	2.72743	0.696	0.029	0	EC	IFI27
0	2.63083	0.709	0.15	0	EC	ARHGAP26
0	2.6195	0.784	0.038	0	EC	GIMAP7
0	2.52684	0.81	0.138	0	EC	PALM2-AKAP2
0	2.51731	0.772	0.052	0	EC	EGFL7
0	2.51144	0.717	0.123	0	EC	DOCK4
0	2.49445	0.724	0.013	0	EC	NOSTRIN
0	2.49409	0.332	0.009	0	EC	ACKR1
0	2.46274	0.814	0.135	0	EC	PALMD
0	2.44629	0.77	0.01	0	EC	ECSCR
0	2.44074	0.743	0.025	0	EC	ERG
0	2.43677	0.494	0.01	0	EC	CLDN5
0	2.42176	0.532	0.013	0	EC	CCSER1
0	2.4203	0.695	0.007	0	EC	RAMP3
0	2.3577	0.699	0.014	0	EC	PODXL
0	2.32528	0.646	0.072	0	EC	ALDH1A2
0	2.31527	0.766	0.14	0	EC	ARHGAP29
0	2.23532	0.586	0.023	0	EC	CDH13
0	2.22659	0.654	0.011	0	EC	TEK
0	2.20176	0.532	0.007	0	EC	PLCXD3
0	2.17832	0.874	0.357	0	EC	GNG11
0	2.1783	0.68	0.062	0	EC	ST6GAL1
0	2.16688	0.387	0.009	0	EC	DNASE1L3
0	2.15905	0.658	0.039	0	EC	CALCRL
0	2.15139	0.68	0.108	0	EC	LIMCH1
0	2.12155	0.583	0.104	0	EC	THSD4
0	2.08708	0.537	0.021	0	EC	ANO2
0	2.08605	0.931	0.482	0	EC	CAV1
0	2.06176	0.74	0.124	0	EC	SYNE2
0	2.05572	0.692	0.019	0	EC	MMRN2
0	2.05415	0.899	0.369	0	EC	TGFBR2
0	2.03774	0.58	0.035	0	EC	MAGI1
0	2.01127	0.679	0.028	0	EC	TSPAN7
0	2.00013	0.395	0.003	0	EC	TLL1
0	1.99303	0.607	0.011	0	EC	FLT1
0	1.98479	0.598	0.007	0	EC	PLVAP
0	1.98463	0.681	0.16	0	EC	ZNF521
0	1.9802	0.629	0.055	0	EC	ATP8B1
0	1.97897	0.623	0.087	0	EC	GRB10
0	1.96764	0.656	0.157	0	EC	NFATC2
0	1.9668	0.677	0.029	0	EC	CD93
0	1.95705	0.695	0.107	0	EC	TGM2
0	1.94935	0.627	0.071	0	EC	SLC9A3R2
0	1.94316	0.508	0.013	0	EC	STOX2
0	1.93934	0.976	0.731	0	EC	HLA-E
0	1.92924	0.566	0.008	0	EC	RAPGEF4
0	1.92678	0.452	0.011	0	EC	POSTN
0	1.92	0.674	0.177	0	EC	PTPRM
0	1.91493	0.573	0.022	0	EC	ITGA6
0	1.90708	0.373	0.025	0	EC	STC1
0	1.8992	0.643	0.06	0	EC	EFNB2
0	1.87932	0.647	0.028	0	EC	GIMAP4
0	1.87348	0.589	0.005	0	EC	PCAT19
0	1.85681	0.63	0.133	0	EC	RALGAPA2
0	1.84588	0.689	0.14	0	EC	CSGALNACT1
0	1.84515	0.57	0.005	0	EC	ADGRL4
0	1.83453	0.763	0.31	0	EC	WWTR1
0	1.83287	0.918	0.578	0	EC	CD9
0	1.82398	0.632	0.051	0	EC	PRKCH
0	1.81392	0.574	0.005	0	EC	SOX18
0	1.79703	0.59	0.034	0	EC	CYYR1
0	1.79082	0.533	0.024	0	EC	PLEKHG1
0	1.78508	0.531	0.044	0	EC	EXOC6
0	1.78405	0.563	0.005	0	EC	PTPRB
0	1.7784	0.806	0.289	0	EC	KCTD12
0	1.75664	0.525	0.085	0	EC	CEMIP2
0	1.74164	0.682	0.142	0	EC	ENG
0	1.73339	0.552	0.092	0	EC	FLRT2
0	1.73169	0.478	0.055	0	EC	MECOM
0	1.72961	0.949	0.363	0	EC	CD74
0	1.71823	0.555	0.135	0	EC	ADAMTS9-AS2
0	1.70399	0.732	0.177	0	EC	ETS2
0	1.69596	0.638	0.035	0	EC	ESAM
0	1.69532	0.546	0.11	0	EC	ZFPM2
0	1.69273	0.667	0.116	0	EC	FLNB
0	1.6886	0.623	0.101	0	EC	ENTPD1
0	1.68825	0.657	0.148	0	EC	ASAP1
0	1.68321	0.633	0.226	0	EC	AKR1C2
0	1.67532	0.605	0.07	0	EC	HYAL2
0	1.66387	0.543	0.008	0	EC	RBP7
0	5.11899	0.938	0.113	0	SMC	MYH11
0	4.5487	0.928	0.223	0	SMC	ACTA2
0	4.33328	0.564	0.058	0	SMC	DES
0	4.06942	0.602	0.082	0	SMC	RGS5
0	3.97985	0.941	0.473	0	SMC	TAGLN
0	3.94392	0.766	0.034	0	SMC	ITGA8
0	3.83172	0.926	0.437	0	SMC	TPM2
0	3.77413	0.953	0.549	0	SMC	MYL9
0	3.63294	0.664	0.032	0	SMC	ACTG2
0	3.49223	0.687	0.023	0	SMC	PLN
0	3.44665	0.742	0.053	0	SMC	CNN1
0	3.35737	0.843	0.177	0	SMC	MYLK
0	3.12671	0.632	0.071	0	SMC	FRZB
0	3.03303	0.88	0.484	0	SMC	TPM1
0	2.9109	0.772	0.169	0	SMC	RCAN2
0	2.87519	0.799	0.35	0	SMC	CSRP1
0	2.85757	0.311	0.016	0	SMC	RERGL
0	2.85121	0.851	0.395	0	SMC	FLNA
0	2.84841	0.794	0.18	0	SMC	LMOD1
0	2.81146	0.937	0.704	0	SMC	DSTN
0	2.73904	0.661	0.089	0	SMC	MCAM
0	2.46416	0.707	0.224	0	SMC	SYNPO2
0	2.44515	0.565	0.129	0	SMC	SORBS2
0	2.3843	0.442	0.033	0	SMC	MUSTN1
0	2.37933	0.599	0.049	0	SMC	PPP1R14A
0	2.37743	0.758	0.286	0	SMC	PALLD
0	2.35477	0.841	0.51	0	SMC	FHL1
0	2.2841	0.95	0.835	0	SMC	MYL6
0	2.27653	0.451	0.07	0	SMC	STIMATE-MUSTN1
0	2.21553	0.934	0.677	0	SMC	CALD1
0	2.20056	0.876	0.429	0	SMC	C11orf96
0	2.18164	0.564	0.138	0	SMC	NEXN
0	2.14227	0.549	0.057	0	SMC	MRVI1
0	2.08594	0.61	0.206	0	SMC	CKB
0	2.0754	0.534	0.081	0	SMC	CSRP2
0	2.0389	0.401	0.041	0	SMC	PDE3A
0	2.03176	0.405	0.029	0	SMC	CARMN
0	1.99707	0.347	0.089	0	SMC	DMD
0	1.97601	0.576	0.169	0	SMC	PPP1R12B
0	1.89576	0.516	0.193	0	SMC	SYNM
0	1.88241	0.563	0.197	0	SMC	PDE5A
0	1.85781	0.806	0.362	0	SMC	A2M
0	1.85549	0.612	0.179	0	SMC	ECRG4
0	1.84458	0.388	0.012	0	SMC	KCNAB1
0	1.81472	0.487	0.047	0	SMC	AOC3
0	1.80487	0.343	0.026	0	SMC	AC006254.1
0	1.79369	0.637	0.312	0	SMC	MAP3K20
0	1.77084	0.48	0.097	0	SMC	SMTN
0	1.76775	0.401	0.007	0	SMC	CASQ2
0	1.7086	0.495	0.115	0	SMC	GUCY1A1
0	1.68687	0.427	0.023	0	SMC	RAMP1
0	1.67571	0.719	0.48	0	SMC	LPP
0	1.67376	0.643	0.307	0	SMC	PDLIM3
0	1.65207	0.603	0.287	0	SMC	MSRB3
0	1.64621	0.693	0.354	0	SMC	TNS1
0	1.6247	0.36	0.011	0	SMC	LDB3
0	1.60872	0.351	0.047	0	SMC	KCNMA1
0	1.57659	0.657	0.382	0	SMC	VCL
0	1.56539	0.559	0.219	0	SMC	ID4
0	1.56027	0.54	0.173	0	SMC	RASL12
0	1.54501	0.574	0.322	0	SMC	FILIP1L
0	1.53416	0.464	0.16	0	SMC	SORBS1
0	1.522	0.592	0.263	0	SMC	WDR1
0	1.52079	0.366	0.105	0	SMC	COL4A5
0	1.51717	0.539	0.176	0	SMC	PGM5
0	1.49567	0.372	0.033	0	SMC	ATP1A2
0	1.47419	0.353	0.015	0	SMC	KCNMB1
0	1.43482	0.648	0.385	0	SMC	RBPMS
0	1.42287	0.3	0.031	0	SMC	COL4A6
0	1.41038	0.462	0.196	0	SMC	NPNT
0	1.40761	0.598	0.348	0	SMC	PPP1R12A
0	1.39922	0.595	0.329	0	SMC	ACTN4
0	1.39914	0.299	0.007	0	SMC	MYOCD
0	1.38929	0.424	0.091	0	SMC	RRAD
0	1.38553	0.408	0.222	0	SMC	NET1
0	1.37892	0.92	0.764	0	SMC	ADIRF
0	1.37021	0.339	0.016	0	SMC	SBSPON
0	1.36955	0.424	0.12	0	SMC	DBNDD2
0	1.35815	0.653	0.478	0	SMC	TCEAL4
0	1.35664	0.329	0.056	0	SMC	SLC7A2
0	1.35661	0.428	0.127	0	SMC	SYS1-DBNDD2
0	1.35265	0.43	0.132	0	SMC	CCDC3
0	1.3487	0.353	0.103	0	SMC	PRUNE2
0	1.34443	0.324	0.054	0	SMC	TTLL7
0	1.33767	0.422	0.086	0	SMC	NOTCH3
0	1.33431	0.364	0.035	0	SMC	ITGA7
0	1.33315	0.413	0.156	0	SMC	LBH
0	1.31809	0.319	0.019	0	SMC	HSPB7
0	1.30557	0.967	0.815	0	SMC	IGFBP7
0	1.29562	0.294	0.059	0	SMC	FLNC
0	1.27107	0.426	0.124	0	SMC	C1QTNF1
0	1.26674	0.325	0.015	0	SMC	SPEG
0	1.25638	0.483	0.268	0	SMC	TCEAL3
0	1.25483	0.318	0.034	0	SMC	DACT3
0	1.25453	0.42	0.15	0	SMC	PDLIM7
0	1.25163	0.78	0.63	0	SMC	NDUFA4
0	1.2399	0.588	0.353	0	SMC	ACTN1
1.99969e-268	1.45966	0.54	0.385	5.1392e-264	SMC	CRIP1
2.86765e-254	1.47994	0.464	0.303	7.36985e-250	SMC	AL928654.3
2.23736e-206	1.93041	0.409	0.264	5.75002e-202	SMC	PRKG1
0	3.17052	0.669	0.057	0	PC	STEAP4
0	2.86936	0.636	0.103	0	PC	RGS5
0	2.77535	0.415	0.092	0	PC	RGS16
0	2.52295	0.968	0.653	0	PC	IGFBP5
0	2.49415	0.647	0.145	0	PC	TGFBI
0	2.42024	0.529	0.09	0	PC	CLSTN2
0	2.42022	0.474	0.178	0	PC	CCL2
0	2.4001	0.761	0.242	0	PC	SYNPO2
0	2.336	0.688	0.14	0	PC	LGI4
0	2.33596	0.687	0.195	0	PC	ECRG4
0	2.28163	0.859	0.254	0	PC	ACTA2
0	2.19238	0.605	0.094	0	PC	NOTCH3
0	2.16957	0.559	0.1	0	PC	RRAD
0	2.16037	0.514	0.062	0	PC	SLC7A2
0	2.05244	0.621	0.12	0	PC	TINAGL1
0	2.02065	0.521	0.22	0	PC	MYC
0	1.99617	0.473	0.197	0	PC	MT1M
0	1.98961	0.92	0.493	0	PC	TAGLN
0	1.92706	0.841	0.493	0	PC	NR2F2
0	1.91947	0.694	0.345	0	PC	EPS8
0	1.826	0.75	0.383	0	PC	CD44
0	1.7981	0.715	0.293	0	PC	EPAS1
0	1.77981	0.528	0.137	0	PC	EDNRA
0	1.75184	0.679	0.212	0	PC	CPE
0	1.74076	0.923	0.688	0	PC	CALD1
0	1.71754	0.606	0.304	0	PC	LHFPL6
0	1.70359	0.934	0.567	0	PC	MYL9
0	1.69859	0.722	0.453	0	PC	ADAMTS1
0	1.68104	0.601	0.2	0	PC	RCAN2
0	1.67229	0.426	0.047	0	PC	ITGA7
0	1.65829	0.471	0.113	0	PC	PARM1
0	1.65514	0.407	0.103	0	PC	MYO1B
0	1.62915	0.421	0.082	0	PC	INPP4B
0	1.62829	0.627	0.326	0	PC	ZEB2
0	1.61851	0.264	0.006	0	PC	GUCY1A2
0	1.61651	0.359	0.067	0	PC	HGF
0	1.59047	0.618	0.211	0	PC	LMOD1
0	1.58815	0.27	0.007	0	PC	AVPR1A
0	1.52385	0.455	0.132	0	PC	GUCY1A1
0	1.50975	0.978	0.821	0	PC	IGFBP7
0	1.50649	0.252	0.02	0	PC	NDUFA4L2
0	1.5003	0.352	0.058	0	PC	CLMN
0	1.49873	0.339	0.027	0	PC	RERG
0	1.49376	0.41	0.153	0	PC	THY1
0	1.45893	0.305	0.063	0	PC	MT1A
0	1.42936	0.347	0.047	0	PC	ANO1
0	1.41033	0.393	0.076	0	PC	TPPP3
0	1.39125	0.439	0.173	0	PC	PROCR
0	1.37562	0.356	0.085	0	PC	SYTL2
0	1.37406	0.435	0.143	0	PC	FHL2
0	1.35789	0.338	0.089	0	PC	ANGPTL1
0	1.35514	0.323	0.018	0	PC	FHL5
0	1.34496	0.396	0.083	0	PC	MRVI1
0	1.34265	0.824	0.46	0	PC	TPM2
0	1.34184	0.362	0.089	0	PC	PAWR
0	1.34022	0.368	0.104	0	PC	LINC01197
0	1.28749	0.711	0.155	0	PC	MYH11
0	1.28354	0.591	0.212	0	PC	MYLK
0	1.26512	0.415	0.078	0	PC	PPP1R14A
0	1.26385	0.263	0.066	0	PC	EDNRB
0	1.2607	0.354	0.119	0	PC	ITGA1
0	1.25514	0.28	0.06	0	PC	ANGPT2
0	1.24935	0.352	0.07	0	PC	AOC3
0	1.23857	0.872	0.702	0	PC	IFITM2
0	1.23383	0.342	0.093	0	PC	NEURL1B
0	1.22723	0.414	0.137	0	PC	C1QTNF1
0	1.22445	0.251	0.027	0	PC	LINC00989
0	1.21036	0.421	0.121	0	PC	MCAM
0	1.17766	0.308	0.067	0	PC	GUCY1B1
0	1.13107	0.299	0.084	0	PC	LAMA3
0	1.11833	0.295	0.072	0	PC	FBLIM1
0	1.08315	0.548	0.226	0	PC	TM4SF1
0	1.08006	0.688	0.384	0	PC	A2M
0	1.07492	0.26	0.049	0	PC	CARMN
0	1.05262	0.327	0.097	0	PC	EFHD1
0	1.03903	0.268	0.055	0	PC	MUSTN1
8.52005e-308	1.06945	0.288	0.084	2.18965e-303	PC	MTHFD2
3.73019e-298	1.23539	0.476	0.215	9.5866e-294	PC	PDE5A
2.87637e-292	1.27707	0.485	0.228	7.39227e-288	PC	MRGPRF
6.86182e-278	1.2833	0.703	0.453	1.76349e-273	PC	C11orf96
4.93807e-270	1.50269	0.46	0.22	1.26908e-265	PC	PMEPA1
2.86281e-264	1.25393	0.708	0.528	7.35742e-260	PC	FHL1
2.25064e-251	1.05981	0.64	0.42	5.78415e-247	PC	FLNA
2.29711e-236	1.12046	0.409	0.186	5.90357e-232	PC	ADCY3
1.14054e-235	1.13651	0.623	0.41	2.93118e-231	PC	MYH9
3.70307e-217	1.18458	0.314	0.122	9.5169e-213	PC	ABCC9
3.64416e-193	1.30803	0.579	0.376	9.3655e-189	PC	IFITM1
4.83915e-192	1.05624	0.53	0.313	1.24366e-187	PC	PALLD
1.19288e-191	1.13068	0.452	0.236	3.0657e-187	PC	ID4
9.04565e-172	1.11074	0.329	0.146	2.32473e-167	PC	KCNE4
2.89508e-168	1.15705	0.528	0.334	7.44037e-164	PC	FILIP1L
1.39768e-163	1.05239	0.404	0.218	3.59203e-159	PC	JAG1
1.50772e-154	1.0784	0.636	0.493	3.87483e-150	PC	LPP
4.25345e-148	1.0314	0.349	0.175	1.09314e-143	PC	AHR
2.05446e-145	1.08029	0.428	0.251	5.27996e-141	PC	MGLL
2.06797e-137	1.08854	0.445	0.279	5.31468e-133	PC	COL18A1
2.12782e-133	1.10835	0.431	0.259	5.4685e-129	PC	MT1E
2.87874e-111	1.0759	0.342	0.193	7.39835e-107	PC	PLCB4
8.04379e-108	1.113	0.287	0.151	2.06725e-103	PC	SH3RF1
2.77313e-88	1.18778	0.487	0.366	7.12693e-84	PC	SOCS3
0	4.73932	0.72	0.014	0	T/NK	CCL5
0	4.12633	0.747	0.01	0	T/NK	CD69
0	3.86248	0.678	0.034	0	T/NK	CXCR4
0	3.69532	0.838	0.04	0	T/NK	PTPRC
0	3.62955	0.476	0.007	0	T/NK	IL7R
0	3.57976	0.888	0.196	0	T/NK	SRGN
0	3.40538	0.401	0.022	0	T/NK	CCL4
0	3.33846	0.538	0.024	0	T/NK	DUSP2
0	3.28618	0.798	0.21	0	T/NK	IL32
0	3.26149	0.642	0.007	0	T/NK	TRBC2
0	3.04555	0.494	0.003	0	T/NK	GZMA
0	2.93026	0.579	0.013	0	T/NK	RUNX3
0	2.91805	0.283	0.002	0	T/NK	IFNG
0	2.88568	0.62	0.213	0	T/NK	TNFAIP3
0	2.80367	0.674	0.039	0	T/NK	LCP1
0	2.78637	0.332	0.003	0	T/NK	NKG7
0	2.75613	0.446	0.003	0	T/NK	TRBC1
0	2.72687	0.501	0.009	0	T/NK	CD52
0	2.66975	0.565	0.003	0	T/NK	CD2
0	2.65842	0.559	0.061	0	T/NK	ARL4C
0	2.64437	0.626	0.221	0	T/NK	EZR
0	2.6394	0.637	0.014	0	T/NK	CD48
0	2.63864	0.377	0.004	0	T/NK	KLRB1
0	2.63702	0.622	0.023	0	T/NK	CORO1A
0	2.63375	0.453	0.035	0	T/NK	ARHGAP15
0	2.6248	0.384	0.006	0	T/NK	SKAP1
0	2.61766	0.527	0.01	0	T/NK	TRAC
0	2.59156	0.55	0.003	0	T/NK	CD3D
0	2.58762	0.555	0.031	0	T/NK	FYB1
0	2.53801	0.639	0.271	0	T/NK	NR4A2
0	2.53423	0.472	0.015	0	T/NK	SAMSN1
0	2.50119	0.84	0.601	0	T/NK	KLF6
0	2.4311	0.41	0.002	0	T/NK	BCL11B
0	2.42624	0.517	0.183	0	T/NK	CREM
0	2.40738	0.899	0.667	0	T/NK	BTG1
0	2.40048	0.472	0.16	0	T/NK	ZNF331
0	2.40009	0.339	0.002	0	T/NK	THEMIS
0	2.35183	0.618	0.111	0	T/NK	STK17B
0	2.30836	0.542	0.036	0	T/NK	ITGB2
0	2.29711	0.504	0.166	0	T/NK	CNOT6L
0	2.28523	0.33	0.002	0	T/NK	GZMH
0	2.26625	0.33	0.029	0	T/NK	GPR183
0	2.24707	0.321	0.006	0	T/NK	LTB
0	2.22746	0.462	0.026	0	T/NK	HCST
0	2.22605	0.555	0.03	0	T/NK	CD53
0	2.22464	0.273	0.002	0	T/NK	GZMK
0	2.20807	0.427	0.035	0	T/NK	TAGAP
0	2.19141	0.447	0.082	0	T/NK	PTGER4
0	2.18576	0.463	0.016	0	T/NK	IKZF1
0	2.13326	0.254	0.029	0	T/NK	RGS1
0	2.12507	0.503	0.099	0	T/NK	PARP8
0	2.10352	0.42	0.004	0	T/NK	CD96
0	2.10343	0.49	0.014	0	T/NK	RAC2
0	2.08003	0.447	0.143	0	T/NK	REL
0	2.06708	0.419	0.012	0	T/NK	CYTIP
0	2.05259	0.399	0.006	0	T/NK	RHOH
0	2.0273	0.528	0.331	0	T/NK	CACYBP
0	2.01674	0.706	0.27	0	T/NK	ARHGDIB
0	2.00123	0.585	0.313	0	T/NK	YPEL5
0	1.98444	0.585	0.06	0	T/NK	LAPTM5
0	1.95573	0.414	0.006	0	T/NK	ITGAL
0	1.94961	0.358	0.007	0	T/NK	CD247
0	1.9496	0.497	0.148	0	T/NK	HECA
0	1.94638	0.467	0.103	0	T/NK	TUBA4A
0	1.94577	0.402	0.066	0	T/NK	PDE7A
0	1.94036	0.52	0.121	0	T/NK	ADGRE5
0	1.94029	0.364	0.004	0	T/NK	CST7
0	1.93739	0.397	0.005	0	T/NK	SPOCK2
0	1.93238	0.479	0.143	0	T/NK	CDC42SE2
0	1.92198	0.424	0.018	0	T/NK	ACAP1
0	1.90777	0.324	0.028	0	T/NK	SYTL3
0	1.90328	0.374	0.011	0	T/NK	STAT4
0	1.89599	0.399	0.1	0	T/NK	ANKRD44
0	1.88286	0.425	0.164	0	T/NK	CLEC2B
0	1.87806	0.392	0.002	0	T/NK	CD3E
0	1.87667	0.412	0.007	0	T/NK	IL2RG
0	1.86812	0.272	0.002	0	T/NK	CD8A
0	1.86151	0.613	0.311	0	T/NK	DDIT4
0	1.84699	0.457	0.121	0	T/NK	EML4
0	1.84562	0.333	0.087	0	T/NK	BIRC3
0	1.82527	0.372	0.031	0	T/NK	DOCK8
0	1.82488	0.394	0.011	0	T/NK	PCED1B-AS1
0	1.8204	0.26	0.018	0	T/NK	TNF
0	1.79625	0.449	0.234	0	T/NK	RGS2
0	1.79621	0.445	0.082	0	T/NK	STK17A
0	1.79039	0.556	0.329	0	T/NK	FYN
0	1.78182	0.369	0.026	0	T/NK	APBB1IP
0	1.78175	0.451	0.126	0	T/NK	STK4
0	1.77021	0.363	0.017	0	T/NK	DOK2
0	1.76232	0.342	0.002	0	T/NK	ITK
0	1.75429	0.753	0.535	0	T/NK	TSC22D3
0	1.74763	0.572	0.274	0	T/NK	PPP2R5C
0	1.74426	0.406	0.067	0	T/NK	IQGAP2
0	1.72009	0.562	0.223	0	T/NK	ETS1
0	1.71874	0.328	0.078	0	T/NK	INPP4B
0	1.71146	0.544	0.292	0	T/NK	ZC3HAV1
0	1.71112	0.411	0.146	0	T/NK	PIP4K2A
0	1.70727	0.378	0.004	0	T/NK	LCK
0	1.69969	0.37	0.063	0	T/NK	AKNA
0	1.69663	0.395	0.078	0	T/NK	SLC38A1
0	4.69185	0.441	0.027	0	Mono/Mac	CXCL8
0	4.6452	0.866	0.019	0	Mono/Mac	C1QA
0	4.4148	0.959	0.26	0	Mono/Mac	HLA-DRA
0	4.06774	0.738	0.018	0	Mono/Mac	F13A1
0	3.81539	0.812	0.019	0	Mono/Mac	MRC1
0	3.7931	0.797	0.164	0	Mono/Mac	RNASE1
0	3.79258	0.99	0.44	0	Mono/Mac	CD74
0	3.74558	0.856	0.214	0	Mono/Mac	HLA-DPA1
0	3.74496	0.76	0.011	0	Mono/Mac	C1QB
0	3.72814	0.912	0.248	0	Mono/Mac	HLA-DRB1
0	3.69583	0.881	0.31	0	Mono/Mac	HLA-DPB1
0	3.67346	0.832	0.01	0	Mono/Mac	MS4A6A
0	3.64249	0.781	0.066	0	Mono/Mac	STAB1
0	3.59508	0.809	0.01	0	Mono/Mac	AIF1
0	3.57674	0.403	0.011	0	Mono/Mac	CCL3
0	3.49578	0.826	0.02	0	Mono/Mac	TYROBP
0	3.31355	0.559	0.006	0	Mono/Mac	LYZ
0	3.2956	0.689	0.12	0	Mono/Mac	HLA-DRB5
0	3.28808	0.693	0.054	0	Mono/Mac	HLA-DQA1
0	3.24322	0.749	0.119	0	Mono/Mac	CD83
0	3.20018	0.697	0.091	0	Mono/Mac	HLA-DQB1
0	3.15323	0.685	0.064	0	Mono/Mac	CD14
0	3.1245	0.66	0.007	0	Mono/Mac	FOLR2
0	3.12296	0.706	0.005	0	Mono/Mac	MS4A7
0	3.05621	0.701	0.005	0	Mono/Mac	CD163
0	2.94172	0.565	0.019	0	Mono/Mac	LYVE1
0	2.90245	0.741	0.332	0	Mono/Mac	LGMN
0	2.8398	0.603	0.006	0	Mono/Mac	C1QC
0	2.80415	0.77	0.058	0	Mono/Mac	LAPTM5
0	2.7407	0.696	0.027	0	Mono/Mac	CSF1R
0	2.65501	0.854	0.722	0	Mono/Mac	SELENOP
0	2.63854	0.65	0.007	0	Mono/Mac	FCGR2A
0	2.61166	0.732	0.129	0	Mono/Mac	CTSS
0	2.61049	0.614	0.004	0	Mono/Mac	CYBB
0	2.59329	0.594	0.004	0	Mono/Mac	MS4A4A
0	2.56467	0.446	0.023	0	Mono/Mac	RGS1
0	2.56225	0.605	0.166	0	Mono/Mac	FRMD4B
0	2.53075	0.281	0.01	0	Mono/Mac	CCL3L1
0	2.52106	0.73	0.124	0	Mono/Mac	HLA-DMA
0	2.48851	0.591	0.003	0	Mono/Mac	MPEG1
0	2.47493	0.543	0.009	0	Mono/Mac	FCER1G
0	2.42189	0.697	0.204	0	Mono/Mac	MAF
0	2.37241	0.445	0.008	0	Mono/Mac	RBM47
0	2.34134	0.302	0.031	0	Mono/Mac	CCL4
0	2.32133	0.464	0.026	0	Mono/Mac	GPR183
0	2.30837	0.813	0.208	0	Mono/Mac	SRGN
0	2.2786	0.543	0.003	0	Mono/Mac	VSIG4
0	2.26331	0.531	0.005	0	Mono/Mac	ADAP2
0	2.24216	0.517	0.063	0	Mono/Mac	CD68
0	2.22597	0.564	0.212	0	Mono/Mac	SLC40A1
0	2.21367	0.41	0.019	0	Mono/Mac	IFI30
0	2.2068	0.545	0.034	0	Mono/Mac	SLCO2B1
0	2.18781	0.519	0.008	0	Mono/Mac	MSR1
0	2.18657	0.515	0.005	0	Mono/Mac	FCGR2B
0	2.18472	0.425	0.018	0	Mono/Mac	P2RY14
0	2.18195	0.717	0.326	0	Mono/Mac	DAB2
0	2.16751	0.619	0.039	0	Mono/Mac	ITGB2
0	2.16025	0.461	0.01	0	Mono/Mac	PLEK
0	2.12825	0.486	0.005	0	Mono/Mac	SYK
0	2.12327	0.517	0.003	0	Mono/Mac	RNASE6
0	2.12186	0.653	0.275	0	Mono/Mac	NR4A2
0	2.12128	0.258	0.048	0	Mono/Mac	CXCL3
0	2.11404	0.569	0.041	0	Mono/Mac	HLA-DMB
0	2.08828	0.688	0.339	0	Mono/Mac	RBPJ
0	2.06729	0.455	0.056	0	Mono/Mac	HLA-DQA2
0	2.05434	0.495	0.012	0	Mono/Mac	TBXAS1
0	2.04402	0.464	0.019	0	Mono/Mac	CLEC10A
0	2.01974	0.503	0.008	0	Mono/Mac	NCF4
0	2.01313	0.371	0.075	0	Mono/Mac	SLC8A1
0	2.00516	0.499	0.067	0	Mono/Mac	IQGAP2
0	1.99784	0.507	0.161	0	Mono/Mac	PELI1
0	1.98749	0.66	0.159	0	Mono/Mac	RNASET2
0	1.98613	0.45	0.01	0	Mono/Mac	CD84
0	1.98536	0.411	0.003	0	Mono/Mac	LILRB5
0	1.98053	0.717	0.135	0	Mono/Mac	TGFBI
0	1.9534	0.325	0.006	0	Mono/Mac	FMN1
0	1.95318	0.555	0.198	0	Mono/Mac	SGK1
0	1.89336	0.349	0.055	0	Mono/Mac	AC007192.1
0	1.887	0.466	0.015	0	Mono/Mac	JAML
0	1.87788	0.559	0.231	0	Mono/Mac	RGS2
0	1.86307	0.795	0.423	0	Mono/Mac	MAFB
0	1.86071	0.437	0.005	0	Mono/Mac	LST1
0	1.85846	0.898	0.588	0	Mono/Mac	CTSB
0	1.85599	0.567	0.052	0	Mono/Mac	LCP1
0	1.85415	0.889	0.602	0	Mono/Mac	KLF6
0	1.83516	0.559	0.082	0	Mono/Mac	SMAP2
0	1.83139	0.392	0.006	0	Mono/Mac	MARCH1
0	1.82074	0.476	0.179	0	Mono/Mac	ITPR2
0	1.81749	0.498	0.046	0	Mono/Mac	VAMP8
0	1.81567	0.436	0.18	0	Mono/Mac	SPRED1
0	1.80889	0.517	0.122	0	Mono/Mac	STK17B
0	1.79311	0.88	0.616	0	Mono/Mac	SAT1
0	1.79028	0.389	0.023	0	Mono/Mac	C5AR1
0	1.78852	0.435	0.007	0	Mono/Mac	LAIR1
0	1.78676	0.452	0.166	0	Mono/Mac	ZSWIM6
0	1.78482	0.471	0.027	0	Mono/Mac	ALOX5AP
0	1.78474	0.421	0.002	0	Mono/Mac	CD86
0	1.78235	0.6	0.323	0	Mono/Mac	ZEB2
0	1.7654	0.626	0.267	0	Mono/Mac	CTSZ
5.46025e-224	2.01233	0.374	0.205	1.40328e-219	Mono/Mac	SLC9A9
0	7.19186	0.993	0.002	0	MC	TPSB2
0	6.48872	0.948	0.001	0	MC	CTSG
0	6.05933	0.99	0.001	0	MC	CPA3
0	5.9506	0.993	0.001	0	MC	TPSAB1
0	4.90495	0.93	0.001	0	MC	MS4A2
0	4.5126	0.951	0.057	0	MC	KIT
0	4.10495	0.888	0.066	0	MC	GATA2
0	3.99792	0.941	0.06	0	MC	VWA5A
0	3.78786	0.755	0.012	0	MC	HPGD
0	3.77622	0.566	0	0	MC	CMA1
0	3.48527	0.759	0.007	0	MC	SLC18A2
0	3.45156	0.699	0.04	0	MC	RGS1
0	3.43294	0.738	0.001	0	MC	RHEX
0	3.4304	0.818	0.012	0	MC	HPGDS
0	3.12169	0.787	0.002	0	MC	RGS13
0	3.00582	0.703	0	0	MC	HDC
0	2.94354	0.259	0	0	MC	ADCYAP1
0	2.89236	0.703	0.007	0	MC	IL1RL1
0	2.88345	0.759	0.038	0	MC	SAMSN1
0	2.80766	0.86	0.087	0	MC	LAPTM5
0	2.78609	0.57	0.05	0	MC	CD69
0	2.71105	0.64	0	0	MC	SIGLEC6
0	2.66125	0.783	0.038	0	MC	RAC2
0	2.59532	0.573	0	0	MC	GCSAML
0	2.56462	0.696	0.021	0	MC	PTGS1
0	2.46263	0.552	0.006	0	MC	RAB27B
0	2.33043	0.406	0.022	0	MC	AREG
0	2.15414	0.507	0.01	0	MC	FCER1A
0	2.13255	0.517	0.016	0	MC	ALOX5
0	2.09809	0.437	0.02	0	MC	GPR65
0	2.05691	0.629	0.044	0	MC	MLPH
0	2.00942	0.58	0.026	0	MC	RHOH
0	2.00649	0.619	0.045	0	MC	ALOX5AP
0	1.99599	0.731	0.053	0	MC	TYROBP
0	1.89522	0.692	0.073	0	MC	LCP1
0	1.87508	0.497	0.031	0	MC	FCER1G
0	1.86777	0.427	0.028	0	MC	CD84
0	1.84947	0.476	0.006	0	MC	ADGRE2
0	1.80512	0.406	0.01	0	MC	LAX1
0	1.74637	0.444	0.028	0	MC	TNIK
0	1.67749	0.479	0.021	0	MC	LAT2
0	1.63501	0.448	0.013	0	MC	BTK
0	1.6263	0.385	0.007	0	MC	TESPA1
7.3698e-297	1.99382	0.521	0.051	1.89404e-292	MC	IL18R1
4.51018e-296	3.64785	0.986	0.232	1.15912e-291	MC	SRGN
9.55185e-271	2.41067	0.699	0.105	2.45482e-266	MC	STX3
8.68401e-269	2.68985	0.745	0.121	2.23179e-264	MC	CD82
9.46015e-195	1.72606	0.409	0.045	2.43126e-190	MC	PAG1
4.92902e-190	3.34392	0.85	0.244	1.26676e-185	MC	RGS2
1.34509e-180	2.56563	0.962	0.393	3.45689e-176	MC	CD44
1.31399e-178	1.65684	0.521	0.08	3.37696e-174	MC	MAOB
8.24195e-178	2.31288	0.717	0.162	2.11818e-173	MC	CAPG
2.12004e-168	1.90965	0.619	0.122	5.4485e-164	MC	BMP2K
1.91875e-156	2.2855	0.615	0.134	4.93119e-152	MC	ACSL4
4.56084e-151	1.6198	0.503	0.087	1.17213e-146	MC	MBOAT7
3.37629e-144	2.172	0.654	0.159	8.67707e-140	MC	ARHGAP18
2.55091e-132	2.0209	0.822	0.293	6.55585e-128	MC	ARHGDIB
1.62734e-122	1.58948	0.423	0.072	4.18227e-118	MC	NKRF
3.51937e-122	1.71234	0.51	0.104	9.04477e-118	MC	CPM
1.78233e-116	1.75534	0.619	0.169	4.58058e-112	MC	CTNNBL1
1.63942e-111	1.88356	0.591	0.146	4.2133e-107	MC	CD83
2.33506e-103	1.97524	0.969	0.779	6.00111e-99	MC	ANXA1
2.44635e-97	1.6588	0.451	0.091	6.28711e-93	MC	KRT13
1.5555e-95	1.7818	0.528	0.142	3.99765e-91	MC	CPEB4
3.3615e-93	1.95379	0.794	0.386	8.63907e-89	MC	ELF1
2.1795e-92	2.30477	0.86	0.486	5.60133e-88	MC	CTSD
9.7794e-89	1.86108	0.483	0.121	2.51331e-84	MC	NR4A3
8.50719e-85	1.63212	0.703	0.253	2.18635e-80	MC	PALM2-AKAP2
7.82983e-81	1.88533	0.867	0.541	2.01227e-76	MC	GLUL
1.12628e-77	2.39528	0.927	0.781	2.89455e-73	MC	HSPA1A
1.73168e-76	1.59175	0.661	0.22	4.45041e-72	MC	CAVIN2
1.89058e-76	1.83115	0.552	0.179	4.85878e-72	MC	AHR
2.74714e-71	1.73324	0.867	0.546	7.06015e-67	MC	TSC22D3
4.73541e-71	1.89985	0.874	0.58	1.217e-66	MC	HSPA1B
9.68713e-70	1.65404	0.549	0.192	2.48959e-65	MC	BACE2
5.0662e-65	2.18909	0.497	0.169	1.30201e-60	MC	FKBP4
6.09559e-65	2.02347	0.902	0.639	1.56657e-60	MC	DNAJB1
1.61905e-64	2.12032	0.448	0.132	4.16095e-60	MC	DNAJA4
1.07858e-62	1.84923	0.839	0.614	2.77195e-58	MC	KLF6
6.2888e-62	2.98448	0.773	0.489	1.61622e-57	MC	HSPH1
4.59935e-61	2.01265	0.636	0.298	1.18203e-56	MC	PLIN2
7.21971e-58	1.77087	0.727	0.379	1.85547e-53	MC	LMO4
3.54964e-57	1.65321	0.472	0.159	9.12258e-53	MC	REL
8.11703e-57	1.88857	0.713	0.443	2.08608e-52	MC	SELENOK
2.92025e-56	2.95195	0.517	0.199	7.50505e-52	MC	HSPA6
4.10377e-55	1.55033	0.514	0.194	1.05467e-50	MC	ZFAND2A
8.00494e-53	1.9411	0.528	0.22	2.05727e-48	MC	CHORDC1
3.72134e-51	2.98533	0.766	0.578	9.56386e-47	MC	HSPD1
4.89429e-51	2.02612	0.608	0.291	1.25783e-46	MC	NR4A2
1.03142e-50	1.55864	0.822	0.629	2.65076e-46	MC	PPP1R15A
2.31072e-47	1.57679	0.479	0.194	5.93855e-43	MC	SNAP23
1.83848e-45	2.21276	0.776	0.602	4.72489e-41	MC	HSPE1
5.49514e-45	1.74078	0.517	0.212	1.41225e-40	MC	SGK1
2.72987e-42	2.20352	0.552	0.266	7.01576e-38	MC	PTGS2
4.91084e-42	2.01229	0.65	0.381	1.26209e-37	MC	IER5
8.52364e-42	1.57241	0.58	0.281	2.19057e-37	MC	TENT5A
1.06592e-41	1.56247	0.535	0.235	2.73942e-37	MC	TNFAIP3
5.2788e-39	1.70846	0.587	0.341	1.35665e-34	MC	CACYBP
3.59472e-35	1.76552	0.416	0.176	9.23843e-31	MC	ZNF331
1.02526e-17	1.72919	0.517	0.384	2.63492e-13	MC	BAG3
0	10.4306	0.917	0.04	0	Plasma	IGHA1
0	9.48404	0.801	0.055	0	Plasma	IGKC
0	9.15102	0.896	0.026	0	Plasma	IGHA2
0	9.08836	0.697	0.023	0	Plasma	IGLC2
0	8.18608	0.481	0.01	0	Plasma	IGLC3
0	7.80417	0.946	0.008	0	Plasma	JCHAIN
0	7.6992	0.83	0.01	0	Plasma	IGLL5
0	5.38791	0.253	0.009	0	Plasma	IGHG3
0	3.86412	0.315	0.01	0	Plasma	IGHG1
0	3.17155	0.9	0.002	0	Plasma	MZB1
0	2.93392	0.884	0.002	0	Plasma	DERL3
0	2.75158	0.871	0.002	0	Plasma	CD79A
0	2.58883	0.9	0.112	0	Plasma	FKBP11
0	2.28448	0.863	0.098	0	Plasma	AC073610.2
0	2.05918	0.78	0.034	0	Plasma	PIM2
0	1.96508	0.809	0.014	0	Plasma	SLAMF7
0	1.84022	0.851	0.09	0	Plasma	KRT13
0	1.65762	0.718	0.023	0	Plasma	SDC1
0	1.55854	0.734	0.008	0	Plasma	CD27
0	1.33874	0.531	0.027	0	Plasma	MT1F
0	1.19745	0.656	0.002	0	Plasma	POU2AF1
0	1.16932	0.627	0.013	0	Plasma	HSH2D
0	1.16865	0.784	0.069	0	Plasma	KRT4
0	1.11341	0.473	0.021	0	Plasma	JSRP1
0	1.04515	0.56	0.001	0	Plasma	FCRL5
0	1.01916	0.539	0.001	0	Plasma	TNFRSF17
0	0.980359	0.589	0.007	0	Plasma	MEI1
0	0.96204	0.718	0.065	0	Plasma	S100A9
0	0.92195	0.71	0.058	0	Plasma	S100A8
0	0.855153	0.519	0.036	0	Plasma	KRT5
0	0.788157	0.49	0.011	0	Plasma	SPAG4
0	0.776156	0.473	0.006	0	Plasma	ZBP1
0	0.775733	0.485	0.029	0	Plasma	PDK1
0	0.759262	0.39	0.002	0	Plasma	AMPD1
0	0.72789	0.461	0.012	0	Plasma	KLHL6
0	0.710765	0.44	0.015	0	Plasma	LINC02362
0	0.672003	0.432	0.025	0	Plasma	EAF2
0	0.6542	0.382	0.011	0	Plasma	RASGRP3
0	0.594358	0.444	0.008	0	Plasma	LIME1
0	0.586786	0.515	0.037	0	Plasma	AL121845.3
0	0.575345	0.344	0.017	0	Plasma	CSF2RB
0	0.571382	0.432	0.02	0	Plasma	IGFLR1
0	0.569993	0.485	0.029	0	Plasma	IL2RG
0	0.54015	0.357	0.003	0	Plasma	HLA-DOB
5.97958e-302	0.893473	0.515	0.038	1.53675e-297	Plasma	PRDM1
2.19054e-298	2.3634	0.888	0.14	5.62968e-294	Plasma	SEC11C
9.80141e-296	0.589906	0.485	0.034	2.51896e-291	Plasma	EVI2B
1.80755e-285	1.20695	0.535	0.045	4.6454e-281	Plasma	TP53INP1
1.74494e-275	1.52547	0.759	0.096	4.4845e-271	Plasma	ISG20
4.7233e-243	3.39717	0.917	0.209	1.21389e-238	Plasma	TXNDC5
2.56139e-238	0.741711	0.614	0.065	6.58277e-234	Plasma	AQP3
9.87144e-236	3.35273	0.913	0.214	2.53696e-231	Plasma	BLOC1S5-TXNDC5
2.51658e-230	0.731839	0.548	0.055	6.4676e-226	Plasma	TPD52
7.80519e-228	0.85432	0.527	0.051	2.00593e-223	Plasma	GNG7
2.48046e-224	1.01565	0.581	0.064	6.37477e-220	Plasma	SEL1L3
1.46365e-217	1.34227	0.282	0.017	3.76158e-213	Plasma	MT1G
3.89773e-182	0.533818	0.398	0.036	1.00172e-177	Plasma	KRT19
3.53014e-173	1.34669	0.793	0.147	9.07246e-169	Plasma	ITM2C
2.93149e-163	0.648323	0.552	0.073	7.53393e-159	Plasma	ICAM3
5.26187e-163	0.579182	0.32	0.027	1.3523e-158	Plasma	POU2F2
4.18878e-152	0.923226	0.676	0.119	1.07652e-147	Plasma	SDF2L1
8.70297e-152	0.527257	0.44	0.052	2.23666e-147	Plasma	GMPPB
1.8168e-150	1.30212	0.851	0.185	4.66918e-146	Plasma	AP001453.3
2.19387e-148	3.22354	0.938	0.485	5.63823e-144	Plasma	SSR4
3.89792e-143	1.30431	0.871	0.206	1.00176e-138	Plasma	FKBP2
1.26094e-134	1.95386	0.934	0.324	3.24062e-130	Plasma	XBP1
1.85525e-131	1.22411	0.411	0.052	4.76798e-127	Plasma	DUSP2
1.2173e-130	1.90536	0.942	0.373	3.12846e-126	Plasma	CYBA
2.77426e-125	0.826104	0.589	0.101	7.12986e-121	Plasma	SMAP2
1.32507e-123	0.613543	0.452	0.063	3.40544e-119	Plasma	PLCG2
7.54547e-120	0.712338	0.332	0.038	1.93919e-115	Plasma	HIST1H2BG
2.76303e-113	1.90729	0.95	0.459	7.10099e-109	Plasma	HERPUD1
3.97581e-109	0.713917	0.618	0.124	1.02178e-104	Plasma	PLPP5
2.69381e-103	0.586364	0.531	0.097	6.92309e-99	Plasma	TXNDC11
3.3336e-101	0.523709	0.523	0.095	8.56734e-97	Plasma	TPST2
7.3126e-101	1.31171	0.855	0.306	1.87934e-96	Plasma	PRDX4
1.08718e-98	0.964259	0.809	0.236	2.79404e-94	Plasma	MANF
1.02846e-92	0.612797	0.627	0.141	2.64314e-88	Plasma	CLPTM1L
5.02841e-92	0.654917	0.602	0.134	1.2923e-87	Plasma	CRELD2
1.1204e-90	1.01239	0.502	0.1	2.87944e-86	Plasma	BIRC3
2.15964e-89	0.617986	0.477	0.089	5.55028e-85	Plasma	GLCCI1
1.56828e-88	0.942301	0.722	0.205	4.03047e-84	Plasma	UBE2J1
3.09058e-88	0.572686	0.627	0.14	7.9428e-84	Plasma	TENT5C
7.55625e-66	0.708802	0.668	0.202	1.94196e-61	Plasma	SPCS3
2.10929e-62	0.845438	0.527	0.138	5.42088e-58	Plasma	TAP1
4.52349e-60	0.872858	0.817	0.341	1.16254e-55	Plasma	MYDGF
1.23434e-59	1.23642	0.954	0.729	3.17226e-55	Plasma	HSP90B1
1.8608e-56	1.18638	0.643	0.232	4.78225e-52	Plasma	MT1X
3.26097e-53	1.02401	0.78	0.327	8.38068e-49	Plasma	DDIT4
5.82928e-52	0.570316	0.257	0.046	1.49813e-47	Plasma	RALGPS2
2.95039e-40	0.714903	0.83	0.429	7.58251e-36	Plasma	SPCS1
3.80975e-40	0.549027	0.726	0.292	9.79106e-36	Plasma	PABPC4
7.33903e-38	0.54414	0.722	0.303	1.88613e-33	Plasma	SELENOS
3.4253e-34	0.625771	0.867	0.501	8.80301e-30	Plasma	SEC61B
6.59052e-33	0.608067	0.83	0.438	1.69376e-28	Plasma	SPCS2
1.17534e-32	0.627803	0.817	0.428	3.02061e-28	Plasma	SERP1
2.10826e-32	0.593077	0.614	0.245	5.41822e-28	Plasma	RGS2
5.56819e-29	0.7042	0.884	0.546	1.43102e-24	Plasma	TSC22D3
9.06281e-22	0.547257	0.805	0.437	2.32914e-17	Plasma	RRBP1
3.42983e-21	0.746242	0.805	0.487	8.81467e-17	Plasma	H1FX
0	5.7584	0.763	0.002	0	SWC	NRXN1
0	5.00659	0.887	0.003	0	SWC	CDH19
0	4.35236	0.753	0.023	0	SWC	SCN7A
0	4.24105	0.794	0.025	0	SWC	PLP1
0	4.11195	0.567	0.003	0	SWC	XKR4
0	4.09006	0.722	0.02	0	SWC	S100B
0	3.88186	0.753	0.032	0	SWC	ANK3
0	3.63882	0.649	0.001	0	SWC	PCSK2
0	3.59025	0.68	0.017	0	SWC	MAL
0	3.36086	0.701	0.006	0	SWC	ERBB3
0	3.35386	0.68	0.003	0	SWC	L1CAM
0	3.07797	0.423	0.002	0	SWC	MPZ
0	2.93516	0.485	0.002	0	SWC	MYOT
0	2.84949	0.505	0.016	0	SWC	CHL1
0	2.70038	0.526	0	0	SWC	GFRA3
0	2.6331	0.495	0.002	0	SWC	RELN
0	2.62745	0.515	0	0	SWC	SOX10
0	2.4717	0.351	0.001	0	SWC	SOX2
0	2.4657	0.485	0.008	0	SWC	COL28A1
0	2.44348	0.351	0.003	0	SWC	ZNF536
0	2.40458	0.309	0.005	0	SWC	FRMD5
0	2.37225	0.268	0.004	0	SWC	PCDH20
0	2.01127	0.361	0.004	0	SWC	COL9A3
0	1.90766	0.289	0.002	0	SWC	PTPRZ1
0	1.83815	0.289	0.002	0	SWC	SLITRK6
0	1.71417	0.258	0.001	0	SWC	RASGEF1C
9.79903e-258	1.94648	0.309	0.007	2.51835e-253	SWC	NPTX2
1.69242e-206	2.92896	0.381	0.014	4.34951e-202	SWC	NCAM2
6.11716e-196	3.95308	0.557	0.032	1.57211e-191	SWC	NRXN3
6.70549e-187	3.15729	0.588	0.038	1.72331e-182	SWC	CADM1
4.98309e-184	3.45823	0.804	0.076	1.28065e-179	SWC	SEMA3B
1.61399e-169	1.99295	0.289	0.01	4.14796e-165	SWC	AATK
3.74073e-151	2.93591	0.577	0.045	9.61366e-147	SWC	NCAM1
2.03791e-143	2.19614	0.433	0.026	5.23743e-139	SWC	PRIMA1
2.03024e-121	1.86444	0.309	0.015	5.21771e-117	SWC	SCD
5.13965e-107	1.97652	0.361	0.024	1.32089e-102	SWC	COBL
3.09211e-104	1.88781	0.33	0.02	7.94673e-100	SWC	NLGN4X
3.59496e-102	2.80963	0.485	0.046	9.23904e-98	SWC	NTM
9.62168e-101	2.76078	0.515	0.052	2.47277e-96	SWC	GPR155
7.08233e-94	1.92767	0.351	0.025	1.82016e-89	SWC	NGFR
1.01793e-84	4.02436	0.876	0.224	2.61607e-80	SWC	GPM6B
7.81244e-77	2.39312	0.443	0.05	2.0078e-72	SWC	HSPA12A
1.30344e-69	2.25252	0.33	0.03	3.34985e-65	SWC	TCIM
1.69813e-69	2.31156	0.485	0.066	4.3642e-65	SWC	KCNMB4
3.81456e-67	3.31095	0.505	0.073	9.80342e-63	SWC	CADM2
1.23641e-65	2.67014	0.495	0.073	3.17757e-61	SWC	VWA1
1.74334e-64	2.50209	0.711	0.156	4.48038e-60	SWC	LGI4
2.45356e-56	2.2469	0.495	0.081	6.30565e-52	SWC	SEMA3C
1.1131e-49	2.26309	0.33	0.041	2.86067e-45	SWC	SOX6
6.69052e-49	2.59553	0.464	0.082	1.71946e-44	SWC	SORCS1
3.73517e-48	2.63697	0.918	0.443	9.5994e-44	SWC	CRYAB
2.8535e-43	1.90452	0.34	0.049	7.33349e-39	SWC	CADM3
3.03502e-43	2.86325	0.897	0.576	7.8e-39	SWC	PMP22
8.06813e-43	1.73711	0.381	0.058	2.07351e-38	SWC	ARHGAP15
2.54241e-41	1.98924	0.464	0.095	6.534e-37	SWC	ITGB4
2.89654e-40	1.98091	0.278	0.035	7.4441e-36	SWC	GRIK2
5.87017e-34	2.00631	0.485	0.121	1.50863e-29	SWC	SIPA1L2
3.08826e-33	2.11188	0.423	0.095	7.93683e-29	SWC	ITGB8
2.47793e-32	1.80199	0.454	0.107	6.36828e-28	SWC	DMD
3.28947e-32	1.71306	0.309	0.053	8.45394e-28	SWC	FIGN
5.70651e-32	2.1696	0.423	0.098	1.46657e-27	SWC	MEGF9
6.54699e-32	2.45613	0.907	0.654	1.68258e-27	SWC	SPARC
2.902e-30	2.09586	0.66	0.259	7.45815e-26	SWC	GAS7
4.59682e-30	1.96954	0.773	0.421	1.18138e-25	SWC	NDRG2
5.22792e-30	2.20525	0.784	0.446	1.34358e-25	SWC	SAMHD1
7.53644e-29	1.7798	0.907	0.662	1.93687e-24	SWC	TUBA1A
1.12955e-28	2.08432	0.412	0.104	2.90294e-24	SWC	TENM3
3.84285e-28	1.84644	0.412	0.104	9.87612e-24	SWC	ALCAM
5.56742e-28	2.07736	0.722	0.375	1.43083e-23	SWC	MARCKS
1.09742e-27	1.74743	0.268	0.046	2.82038e-23	SWC	ASTN2
4.59844e-27	1.89031	0.268	0.047	1.1818e-22	SWC	RALGPS2
1.29293e-26	1.88968	0.464	0.131	3.32284e-22	SWC	RGCC
5.14914e-26	2.29824	0.536	0.18	1.32333e-21	SWC	AHR
6.29596e-26	1.7131	0.371	0.086	1.61806e-21	SWC	IQGAP2
1.23742e-25	2.42616	0.629	0.292	3.18017e-21	SWC	EHBP1
2.70925e-25	1.98708	0.381	0.097	6.96276e-21	SWC	NRN1
9.95006e-24	2.37619	0.732	0.487	2.55716e-19	SWC	PRNP
2.0731e-23	2.55467	0.34	0.084	5.32786e-19	SWC	ADGRB3
6.78043e-23	1.81406	0.402	0.116	1.74257e-18	SWC	C1orf198
1.48583e-22	1.81435	0.402	0.116	3.81859e-18	SWC	SYT11
2.93117e-22	2.23381	0.691	0.372	7.5331e-18	SWC	MATN2
3.84001e-22	1.8671	0.742	0.495	9.86883e-18	SWC	CLIC4
1.0403e-21	2.40977	0.68	0.405	2.67356e-17	SWC	DST
1.24648e-21	1.98443	0.402	0.119	3.20345e-17	SWC	PCDH9
2.09955e-21	2.11706	0.804	0.64	5.39583e-17	SWC	RHOB
2.35241e-21	2.00752	0.402	0.117	6.0457e-17	SWC	ITGA6
2.36178e-21	2.04153	0.361	0.1	6.06978e-17	SWC	DOCK5
1.22398e-20	2.07954	0.557	0.236	3.14564e-16	SWC	FXYD1
2.12356e-19	1.89411	0.454	0.159	5.45755e-15	SWC	SORBS2
5.63123e-19	1.77609	0.567	0.275	1.44723e-14	SWC	PLPP1
1.19402e-18	1.85269	0.619	0.325	3.06863e-14	SWC	TMEM176B
1.62554e-16	1.74286	0.351	0.116	4.17765e-12	SWC	RCAN1
2.57353e-16	1.76184	0.66	0.429	6.61397e-12	SWC	QKI
9.62765e-15	2.39836	0.433	0.192	2.47431e-10	SWC	FRMD4A
2.41198e-14	1.71785	0.505	0.242	6.19879e-10	SWC	TMEM176A
2.47888e-14	2.15387	0.474	0.229	6.37071e-10	SWC	STARD13
4.22019e-13	1.79533	0.392	0.168	1.08459e-08	SWC	AP1S2
4.39941e-12	2.30786	0.33	0.13	1.13065e-07	SWC	SLC35F1
2.48848e-11	1.87696	0.361	0.154	6.39539e-07	SWC	DAG1
1.36731e-10	2.01635	0.32	0.13	3.514e-06	SWC	FSTL3
FB, fibroblasts; EC, endothelial cells; SMC, smooth muscle cells; PC, pericytes; T/NK, T cells/ Natural killer cells; Mono/Mac, monocytes/macrohages; MC, mast cells; Plasma, plasma cells; SWC, Schwann cells.

## Sheet: Table S2
Table S2. enriched GO terms of each cell type (refer to Figure 1D)
Category	CategoryID	GO	Description	PARENT_GO	LogP	Enrichment	Z-score	#TotalGeneInLibrary	#GeneInGO	#GeneInHitList	#GeneInGOAndHitList	%InGO	STDV %InGO	GeneID	Hits	Log(q-value)	GeneList
GO Biological Processes	19	GO:0030198	extracellular matrix organization	19_GO:0009987 cellular process	-18	20	18	30286	274	98	18	18	3.9	1277|1278|1281|1291|1311|1513|1805|2192|4060|4239|4313|5156|5212|6423|7373|10516|25890|151887	COL1A1|COL1A2|COL3A1|COL6A1|COMP|CTSK|DPT|FBLN1|LUM|MFAP4|MMP2|PDGFRA|VIT|SFRP2|COL14A1|FBLN5|ABI3BP|CCDC80	-15	FB
GO Biological Processes	19	GO:0001503	ossification	19_GO:0032501 multicellular organismal process	-15	17	16	30286	285	98	16	16	3.7	653|1277|1278|1291|1311|1462|1490|1513|3479|4256|4313|4653|5764|6422|9902|91851	BMP5|COL1A1|COL1A2|COL6A1|COMP|VCAN|CCN2|CTSK|IGF1|MGP|MMP2|MYOC|PTN|SFRP1|MRC2|CHRDL1	-13	FB
GO Biological Processes	19	GO:0030199	collagen fibril organization	19_GO:0009987 cellular process	-12	46	20	30286	60	98	9	9.2	2.9	1277|1278|1281|1291|1311|1805|4060|6423|7373	COL1A1|COL1A2|COL3A1|COL6A1|COMP|DPT|LUM|SFRP2|COL14A1	-10	FB
GO Biological Processes	19	GO:0001568	blood vessel development	19_GO:0032502 developmental process	-14	11	13	30286	527	100	19	19	3.9	857|1012|1948|2022|2321|5175|5787|7010|7048|8854|10203|23414|23670|51162|54345|79812|161198|221395|641700	CAV1|CDH13|EFNB2|ENG|FLT1|PECAM1|PTPRB|TEK|TGFBR2|ALDH1A2|CALCRL|ZFPM2|CEMIP2|EGFL7|SOX18|MMRN2|CLEC14A|ADGRF5|ECSCR	-12	EC
GO Biological Processes	19	GO:0045785	positive regulation of cell adhesion	19_GO:0048518 positive regulation of biological process	-7.1	7.5	8.3	30286	485	100	12	12	3.2	857|972|1012|1948|3133|3655|5420|7010|7048|7052|9223|22915	CAV1|CD74|CDH13|EFNB2|HLA-E|ITGA6|PODXL|TEK|TGFBR2|TGM2|MAGI1|MMRN1	-5.4	EC
GO Biological Processes	19	GO:0001936	regulation of endothelial cell proliferation	19_GO:0050789 regulation of biological process	-6.8	13	9.6	30286	181	100	8	8	2.7	857|1012|2321|5797|7010|8854|51162|79812	CAV1|CDH13|FLT1|PTPRM|TEK|ALDH1A2|EGFL7|MMRN2	-5.1	EC
GO Biological Processes	19	GO:0061061	muscle structure development	19_GO:0032502 developmental process	-26	17	20	30286	520	98	28	29	4.6	81|87|1465|1466|1674|1756|2273|2318|3679|4629|4637|4638|5239|5592|6525|6876|7168|8470|8516|9260|9948|10290|10398|11155|25802|27295|93649|255743	ACTN4|ACTN1|CSRP1|CSRP2|DES|DMD|FHL1|FLNC|ITGA7|MYH11|MYL6|MYLK|PGM5|PRKG1|SMTN|TAGLN|TPM1|SORBS2|ITGA8|PDLIM7|WDR1|SPEG|MYL9|LDB3|LMOD1|PDLIM3|MYOCD|NPNT	-23	SMC
GO Biological Processes	19	GO:0030029	actin filament-based process	19_GO:0009987 cellular process	-19	12	16	30286	614	98	24	24	4.3	81|87|800|1264|1465|1466|2316|2318|4629|4637|5239|5592|6525|7168|7169|9260|9948|10398|10580|11034|11155|23022|25802|27295	ACTN4|ACTN1|CALD1|CNN1|CSRP1|CSRP2|FLNA|FLNC|MYH11|MYL6|PGM5|PRKG1|SMTN|TPM1|TPM2|PDLIM7|WDR1|MYL9|SORBS1|DSTN|LDB3|PALLD|LMOD1|PDLIM3	-16	SMC
GO Biological Processes	19	GO:0006936	muscle contraction	19_GO:0032501 multicellular organismal process	-15	19	16	30286	238	98	15	15	3.6	59|477|800|845|1674|1756|3778|4629|4637|4638|6525|7168|7169|23336|25802	ACTA2|ATP1A2|CALD1|CASQ2|DES|DMD|KCNMA1|MYH11|MYL6|MYLK|SMTN|TPM1|TPM2|SYNM|LMOD1	-12	SMC
GO Biological Processes	19	GO:0001525	angiogenesis	19_GO:0032502 developmental process	-10	12	11	30286	338	100	13	13	3.4	182|285|800|1909|2034|2316|4162|4627|4854|6347|7045|7070|80781	JAG1|ANGPT2|CALD1|EDNRA|EPAS1|FLNA|MCAM|MYH9|NOTCH3|CCL2|TGFBI|THY1|COL18A1	-8	PC
GO Biological Processes	19	GO:0003012	muscle system process	19_GO:0032501 multicellular organismal process	-9.5	12	11	30286	297	100	12	12	3.2	59|800|1909|1910|2982|4629|4638|7169|8654|10060|23704|25802	ACTA2|CALD1|EDNRA|EDNRB|GUCY1A1|MYH11|MYLK|TPM2|PDE5A|ABCC9|KCNE4|LMOD1	-7.6	PC
GO Biological Processes	19	GO:0003013	circulatory system process	19_GO:0032501 multicellular organismal process	-6.9	7.2	8.1	30286	508	100	12	12	3.2	59|552|1909|1910|2982|2983|3672|6542|7026|9839|10060|23704	ACTA2|AVPR1A|EDNRA|EDNRB|GUCY1A1|GUCY1B1|ITGA1|SLC7A2|NR2F2|ZEB2|ABCC9|KCNE4	-5.3	PC
GO Biological Processes	19	GO:0042110	T cell activation	19_GO:0002376 immune system process	-28	25	25	30286	318	100	26	26	4.4	399|914|915|916|919|925|1880|2534|3561|3575|3683|3702|3932|3936|4818|5734|5788|6775|11151|28638|28639|28755|54518|64919|81704|387357	RHOH|CD2|CD3D|CD3E|CD247|CD8A|GPR183|FYN|IL2RG|IL7R|ITGAL|ITK|LCK|LCP1|NKG7|PTGER4|PTPRC|STAT4|CORO1A|TRBC2|TRBC1|TRAC|APBB1IP|BCL11B|DOCK8|THEMIS	-25	T_NK
GO Biological Processes	19	GO:0046649	lymphocyte activation	19_GO:0002376 immune system process	-27	18	21	30286	478	100	28	28	4.5	399|914|915|916|919|925|1316|1880|2534|3561|3575|3683|3702|3932|3936|4818|5734|5788|6775|10320|11151|28638|28639|28755|54518|64919|81704|387357	RHOH|CD2|CD3D|CD3E|CD247|CD8A|KLF6|GPR183|FYN|IL2RG|IL7R|ITGAL|ITK|LCK|LCP1|NKG7|PTGER4|PTPRC|STAT4|IKZF1|CORO1A|TRBC2|TRBC1|TRAC|APBB1IP|BCL11B|DOCK8|THEMIS	-23	T_NK
GO Biological Processes	19	GO:0002757	immune response-activating signaling pathway	19_GO:0002376 immune system process	-14	15	15	30286	319	100	16	16	3.7	915|916|919|925|2533|2534|3702|3932|5788|7124|7128|8631|28638|28639|28755|387357	CD3D|CD3E|CD247|CD8A|FYB1|FYN|ITK|LCK|PTPRC|TNF|TNFAIP3|SKAP1|TRBC2|TRBC1|TRAC|THEMIS	-12	T_NK
GO Biological Processes	19	GO:0019882	antigen processing and presentation	19_GO:0002376 immune system process	-24	51	29	30286	104	98	17	17	3.8	972|1520|2207|2213|3108|3109|3113|3115|3117|3118|3119|3122|3123|3127|5641|10437|219972	CD74|CTSS|FCER1G|FCGR2B|HLA-DMA|HLA-DMB|HLA-DPA1|HLA-DPB1|HLA-DQA1|HLA-DQA2|HLA-DQB1|HLA-DRA|HLA-DRB1|HLA-DRB5|LGMN|IFI30|MPEG1	-21	Mono
GO Biological Processes	19	GO:0002399	MHC class II protein complex assembly	19_GO:0009987 cellular process	-21	1.90E+02	44	30286	16	98	10	10	3.1	3108|3109|3113|3115|3117|3118|3119|3122|3123|3127	HLA-DMA|HLA-DMB|HLA-DPA1|HLA-DPB1|HLA-DQA1|HLA-DQA2|HLA-DQB1|HLA-DRA|HLA-DRB1|HLA-DRB5	-18	Mono
GO Biological Processes	19	GO:0001819	positive regulation of cytokine production	19_GO:0048518 positive regulation of biological process	-16	12	15	30286	500	98	20	20	4.1	199|728|929|942|972|1436|1536|2207|2212|2213|3113|3115|6348|6850|7305|7805|8832|9308|54502|57162	AIF1|C5AR1|CD14|CD86|CD74|CSF1R|CYBB|FCER1G|FCGR2A|FCGR2B|HLA-DPA1|HLA-DPB1|CCL3|SYK|TYROBP|LAPTM5|CD84|CD83|RBM47|PELI1	-13	Mono
GO Biological Processes	19	GO:0045576	mast cell activation	19_GO:0002376 immune system process	-13	73	24	30286	33	100	8	8	2.7	399|695|2205|3815|6571|7462|8013|8773	RHOH|BTK|FCER1A|KIT|SLC18A2|LAT2|NR4A3|SNAP23	-11	MC
GO Biological Processes	19	GO:0043303	mast cell degranulation	19_GO:0002376 immune system process	-11	73	22	30286	29	100	7	7	2.6	695|2205|3815|6571|7462|8013|8773	BTK|FCER1A|KIT|SLC18A2|LAT2|NR4A3|SNAP23	-9.2	MC
GO Biological Processes	19	GO:0002448	mast cell mediated immunity	19_GO:0002376 immune system process	-11	66	21	30286	32	100	7	7	2.6	695|2205|3815|6571|7462|8013|8773	BTK|FCER1A|KIT|SLC18A2|LAT2|NR4A3|SNAP23	-8.9	MC
GO Biological Processes	19	GO:0050853	B cell receptor signaling pathway	19_GO:0002376 immune system process	-14	54	23	30286	58	97	10	10	3.1	973|3493|3494|3500|3502|3514|3539|5336|54923|89857	CD79A|IGHA1|IGHA2|IGHG1|IGHG3|IGKC|IGLC3|PLCG2|LIME1|KLHL6	-12	Plasma
GO Biological Processes	19	GO:0002250	adaptive immune response	19_GO:0002376 immune system process	-13	9.1	12	30286	653	97	19	20	4	608|639|939|973|1439|3112|3493|3494|3500|3502|3512|3514|3538|3539|6890|54923|57823|89857|100423062	TNFRSF17|PRDM1|CD27|CD79A|CSF2RB|HLA-DOB|IGHA1|IGHA2|IGHG1|IGHG3|JCHAIN|IGKC|IGLC2|IGLC3|TAP1|LIME1|SLAMF7|KLHL6|IGLL5	-10	Plasma
GO Biological Processes	19	GO:0016064	immunoglobulin mediated immune response	19_GO:0002376 immune system process	-9.8	19	13	30286	168	97	10	10	3.1	939|1439|3493|3494|3500|3502|3514|3538|3539|100423062	CD27|CSF2RB|IGHA1|IGHA2|IGHG1|IGHG3|IGKC|IGLC2|IGLC3|IGLL5	-7.8	Plasma
GO Biological Processes	19	GO:0061564	axon development	19_GO:0032502 developmental process	-20	16	18	30286	421	100	22	22	4.1	214|288|1605|2676|2824|3897|4147|4684|4685|4804|5354|5649|5803|6285|7869|9369|9378|9499|10512|10752|23242|84189	ALCAM|ANK3|DAG1|GFRA3|GPM6B|L1CAM|MATN2|NCAM1|NCAM2|NGFR|PLP1|RELN|PTPRZ1|S100B|SEMA3B|NRXN3|NRXN1|MYOT|SEMA3C|CHL1|COBL|SLITRK6	-17	SWC
GO Biological Processes	19	GO:0031175	neuron projection development	19_GO:0032502 developmental process	-19	11	15	30286	691	100	25	25	4.3	214|288|1605|2676|2824|3897|4147|4684|4685|4804|5354|5649|5803|6285|7846|7869|8522|9369|9378|9499|10512|10752|23242|51299|84189	ALCAM|ANK3|DAG1|GFRA3|GPM6B|L1CAM|MATN2|NCAM1|NCAM2|NGFR|PLP1|RELN|PTPRZ1|S100B|TUBA1A|SEMA3B|GAS7|NRXN3|NRXN1|MYOT|SEMA3C|CHL1|COBL|NRN1|SLITRK6	-16	SWC
GO Biological Processes	19	GO:0120039	plasma membrane bounded cell projection morphogenesis	19_GO:0032502 developmental process	-18	14	16	30286	489	100	22	22	4.1	214|288|1605|2676|3897|4147|4684|4804|5649|5803|6285|7846|7869|8522|9369|9378|9499|10512|10752|23242|51299|84189	ALCAM|ANK3|DAG1|GFRA3|L1CAM|MATN2|NCAM1|NGFR|RELN|PTPRZ1|S100B|TUBA1A|SEMA3B|GAS7|NRXN3|NRXN1|MYOT|SEMA3C|CHL1|COBL|NRN1|SLITRK6	-16	SWC

## Sheet: Table S3
Table S3. enriched GO terms and KEGG pathways of up and down DEGs(refer to Figure 2C, 2D)
Category	CategoryID	GO	Description	PARENT_GO	LogP	Enrichment	Z.score	X.TotalGeneInLibrary	X.GeneInGO	X.GeneInHitList	X.GeneInGOAndHitList	X.InGO	STDV..InGO	GeneID	Hits	Log.q.value.	GeneList
KEGG Pathway	24	hsa04657	IL-17 signaling pathway		-6.9	14	9.9	30286	94	184	8	4.3	1.5	2920|3320|3326|3725|4792|5743|6347|7184	CXCL2|HSP90AA1|HSP90AB1|JUN|NFKBIA|PTGS2|CCL2|HSP90B1	-4.5	up
KEGG Pathway	24	hsa05417	Lipid and atherosclerosis		-15	14	15	30286	215	184	18	9.8	2.2	387|468|801|805|1649|2920|3303|3304|3309|3312|3320|3326|3329|3725|4792|6347|6648|7184	RHOA|ATF4|CALM1|CALM2|DDIT3|CXCL2|HSPA1A|HSPA1B|HSPA5|HSPA8|HSP90AA1|HSP90AB1|HSPD1|JUN|NFKBIA|CCL2|SOD2|HSP90B1	-11	up
GO Biological Processes	19	GO:0051251	positive regulation of lymphocyte activation	19_GO:0002376 immune system process	-5.2	5.5	6.4	30286	328	184	11	6	1.7	387|1026|3127|3280|3329|4282|6046|6347|6605|10808|58515	RHOA|CDKN1A|HLA-DRB5|HES1|HSPD1|MIF|BRD2|CCL2|SMARCE1|HSPH1|SELENOK	-3.1	up
GO Biological Processes	19	GO:0006979	response to oxidative stress	19_GO:0050896 response to stimulus	-7.2	6.3	8	30286	366	184	14	7.6	2	388|468|2878|3303|3304|3725|4831|4929|5478|5743|6648|9314|58515|84919	RHOB|ATF4|GPX3|HSPA1A|HSPA1B|JUN|NME2|NR4A2|PPIA|PTGS2|SOD2|KLF4|SELENOK|PPP1R15B	-4.7	up
GO Biological Processes	19	GO:0043068	positive regulation of programmed cell death	19_GO:0048518 positive regulation of biological process	-7.8	5.2	7.9	30286	574	184	18	9.8	2.2	133|388|467|468|1026|1649|3164|3301|3329|3491|3725|4170|4616|5743|6347|6648|7314|8682	ADM|RHOB|ATF3|ATF4|CDKN1A|DDIT3|NR4A1|DNAJA1|HSPD1|CCN1|JUN|MCL1|GADD45B|PTGS2|CCL2|SOD2|UBB|PEA15	-5.2	up
GO Biological Processes	19	GO:0071345	cellular response to cytokine stimulus	19_GO:0050896 response to stimulus	-9.8	5.1	8.9	30286	738	184	23	12	2.4	387|506|801|1843|1958|1974|2920|3280|3309|3326|3329|3799|4144|4792|4904|6347|6428|7528|7852|8519|9314|10376|27101	RHOA|ATP5F1B|CALM1|DUSP1|EGR1|EIF4A2|CXCL2|HES1|HSPA5|HSP90AB1|HSPD1|KIF5B|MAT2A|NFKBIA|YBX1|CCL2|SRSF3|YY1|CXCR4|IFITM1|KLF4|TUBA1B|CACYBP	-7	up
GO Biological Processes	19	GO:0031400	negative regulation of protein modification process	19_GO:0048519 negative regulation of biological process	-11	7.3	10	30286	426	184	19	10	2.2	801|805|1026|1843|3301|3303|3304|3315|4869|5348|5478|5997|7529|10614|23435|23645|55861|84919|91663	CALM1|CALM2|CDKN1A|DUSP1|DNAJA1|HSPA1A|HSPA1B|HSPB1|NPM1|FXYD1|PPIA|RGS2|YWHAB|HEXIM1|TARDBP|PPP1R15A|DBNDD2|PPP1R15B|MYADM	-7.7	up
GO Biological Processes	19	GO:0016071	mRNA metabolic process	19_GO:0008152 metabolic process	-12	6.1	10	30286	645	184	24	13	2.5	468|3178|3190|3303|3304|3312|3646|4904|6427|6428|6434|7812|7919|8106|9541|9775|10949|23016|23210|23435|26986|55629|58517|642659	ATF4|HNRNPA1|HNRNPK|HSPA1A|HSPA1B|HSPA8|EIF3E|YBX1|SRSF2|SRSF3|TRA2B|CSDE1|DDX39B|PABPN1|CIR1|EIF4A3|HNRNPA0|EXOSC7|JMJD6|TARDBP|PABPC1|PNRC2|RBM25|HNRNPA1L3	-8.6	up
GO Biological Processes	19	GO:0009266	response to temperature stimulus	19_GO:0050896 response to stimulus	-12	14	13	30286	161	184	14	7.6	2	1026|3301|3303|3304|3315|3320|3326|3329|3337|4792|5743|7852|9531|51278	CDKN1A|DNAJA1|HSPA1A|HSPA1B|HSPB1|HSP90AA1|HSP90AB1|HSPD1|DNAJB1|NFKBIA|PTGS2|CXCR4|BAG3|IER5	-8.7	up
GO Biological Processes	19	GO:0006986	response to unfolded protein	19_GO:0050896 response to stimulus	-15	20	17	30286	121	184	15	8.2	2	467|468|1649|3301|3303|3309|3312|3315|3320|3326|3329|3336|3337|9531|10808	ATF3|ATF4|DDIT3|DNAJA1|HSPA1A|HSPA5|HSPA8|HSPB1|HSP90AA1|HSP90AB1|HSPD1|HSPE1|DNAJB1|BAG3|HSPH1	-11	up
KEGG Pathway	24	hsa04151	PI3K-Akt signaling pathway		-11	2.9	8.2	30286	359	1495	51	3.4	0.47	284|572|596|896|1021|1284|1287|1288|1292|1385|1956|2255|2309|2690|2791|2932|3479|3480|3643|3680|3716|3717|3909|3910|4908|5290|5521|5523|5527|5578|5585|5586|5594|5605|5728|5747|5894|6654|6655|7148|9180|9223|9586|9863|10000|23239|23533|54331|56034|57521|64764	ANGPT1|BAD|BCL2|CCND3|CDK6|COL4A2|COL4A5|COL4A6|COL6A2|CREB1|EGFR|FGF10|FOXO3|GHR|GNG11|GSK3B|IGF1|IGF1R|INSR|ITGA9|JAK1|JAK2|LAMA3|LAMA4|NTF3|PIK3CA|PPP2R2B|PPP2R3A|PPP2R5C|PRKCA|PKN1|PKN2|MAPK1|MAP2K2|PTEN|PTK2|RAF1|SOS1|SOS2|TNXB|OSMR|MAGI1|CREB5|MAGI2|AKT3|PHLPP1|PIK3R5|GNG2|PDGFC|RPTOR|CREB3L2	-8.8	down
KEGG Pathway	24	hsa04022	cGMP-PKG signaling pathway		-13	4.3	9.6	30286	166	1495	35	2.3	0.39	490|493|572|775|1385|1909|2776|2969|2982|3643|3708|3709|4205|4208|4773|5139|5140|5332|5500|5530|5532|5533|5581|5592|5594|5605|5894|6546|8654|9475|9586|10000|23236|23533|64764	ATP2B1|ATP2B4|BAD|CACNA1C|CREB1|EDNRA|GNAQ|GTF2I|GUCY1A1|INSR|ITPR1|ITPR2|MEF2A|MEF2C|NFATC2|PDE3A|PDE3B|PLCB4|PPP1CB|PPP3CA|PPP3CB|PPP3CC|PRKCE|PRKG1|MAPK1|MAP2K2|RAF1|SLC8A1|PDE5A|ROCK2|CREB5|AKT3|PLCB1|PIK3R5|CREB3L2	-10	down
GO Biological Processes	19	GO:0010810	regulation of cell-substrate adhesion	19_GO:0050789 regulation of biological process	-15	4.1	11	30286	221	1495	45	3	0.44	25|395|402|596|673|1021|1793|2042|2185|2932|3717|3987|4192|4287|4739|4763|5581|5728|5747|5786|5795|5921|6237|6239|6281|6480|6789|7402|8573|8829|8874|9448|9475|10395|22998|23122|23332|23499|27185|51057|54453|55604|57580|79834|80005	ABL1|ARHGAP6|ARL2|BCL2|BRAF|CDK6|DOCK1|EPHA3|PTK2B|GSK3B|JAK2|LIMS1|MDK|ATXN3|NEDD9|NF1|PRKCE|PTEN|PTK2|PTPRA|PTPRJ|RASA1|RRAS|RREB1|S100A10|ST6GAL1|STK4|UTRN|CASK|NRP1|ARHGEF7|MAP4K4|ROCK2|DLC1|LIMCH1|CLASP2|CLASP1|MACF1|DISC1|WDPCP|RIN2|CARMIL1|PREX1|PEAK1|DOCK5	-13	down
GO Biological Processes	19	GO:2000147	positive regulation of cell motility	19_GO:0040011 locomotion	-15	2.7	9.5	30286	607	1495	80	5.4	0.58	25|102|284|324|472|596|659|1793|1956|2185|2241|2255|2549|2896|3146|3479|3480|3643|3717|4192|4249|4739|4908|4916|5286|5530|5578|5581|5587|5594|5605|5747|5919|6237|6239|6282|6789|6868|7040|7048|7074|7082|8650|8766|8829|8874|9448|9475|9693|9732|9734|9750|10000|10396|10982|22902|23060|23122|23224|23328|23332|23473|23500|23625|25836|27161|27347|54453|54828|55604|56034|57118|57580|63940|64750|65125|800…	ABL1|ADAM10|ANGPT1|APC|ATM|BCL2|BMPR2|DOCK1|EGFR|PTK2B|FER|FGF10|GAB1|GRN|HMGB1|IGF1|IGF1R|INSR|JAK2|MDK|MGAT5|NEDD9|NTF3|NTRK3|PIK3C2A|PPP3CA|PRKCA|PRKCE|PRKD1|MAPK1|MAP2K2|PTK2|RARRES2|RRAS|RREB1|S100A11|STK4|ADAM17|TGFB1|TGFBR2|TIAM1|TJP1|NUMB|RAB11A|NRP1|ARHGEF7|MAP4K4|ROCK2|RAPGEF2|DOCK4|HDAC9|RIPOR2|AKT3|ATP8A1|MAPRE2|RUFY3|ZNF609|CLASP2|SYNE2|SASH1|CLASP1|CAPN7|DAAM2|FAM89B|NIPBL|AGO2|STK3…	-12	down
GO Biological Processes	19	GO:0034330	cell junction organization	19_GO:0009987 cellular process	-16	2.9	9.8	30286	533	1495	75	5	0.56	102|323|324|348|395|402|577|596|667|783|829|1287|1499|1739|2131|2185|2241|2534|3480|3643|3909|3987|4131|4204|4301|4649|4734|4774|4983|5062|5339|5578|5586|5728|5796|5802|6622|6623|6801|7040|7082|8496|8499|8502|8650|8777|8829|8874|9215|9788|10160|10207|10243|10266|10395|10580|11329|22871|23024|23085|23284|23380|23607|26052|51762|55619|56288|64084|79834|83605|83660|152330|221935|256158|400916	ADAM10|APBB2|APC|APOE|ARHGAP6|ARL2|ADGRB3|BCL2|DST|CACNB2|CAPZA1|COL4A5|CTNNB1|DLG1|EXT1|PTK2B|FER|FYN|IGF1R|INSR|LAMA3|LIMS1|MAP1B|MECP2|AFDN|MYO9A|NEDD4|NFIA|OPHN1|PAK2|PLEC|PRKCA|PKN2|PTEN|PTPRK|PTPRS|SNCA|SNCG|STRN|TGFB1|TJP1|PPFIBP1|PPFIA2|PKP4|NUMB|MPDZ|NRP1|ARHGEF7|LARGE1|MTSS1|FARP1|PATJ|GPHN|RAMP2|DLC1|SORBS1|STK38|NLGN1|PDZRN3|ERC1|ADGRL3|SRGAP2|CD2AP|DNM3|RAB8B|DOCK10|PARD3|CLSTN2|PEAK…	-13	down
GO Biological Processes	19	GO:0016055	Wnt signaling pathway	19_GO:0050896 response to stimulus	-17	3.9	11	30286	278	1495	53	3.5	0.48	324|1460|1499|1896|1909|2131|2255|2308|2309|2869|2932|4040|4163|4286|4919|5218|5311|5728|6468|6788|6789|6801|6934|7041|7074|7088|7091|8452|8658|8945|9209|9736|9863|23002|23240|23291|23499|23500|27130|27185|51701|51741|57154|64359|64750|79577|80351|83439|85458|166336|219771|337867|388630	APC|CSNK2B|CTNNB1|EDA|EDNRA|EXT1|FGF10|FOXO1|FOXO3|GRK5|GSK3B|LRP6|MCC|MITF|ROR1|CDK14|PKD2|PTEN|FBXW4|STK3|STK4|STRN|TCF7L2|TGFB1I1|TIAM1|TLE1|TLE4|CUL3|TNKS|BTRC|LRRFIP2|USP34|MAGI2|DAAM1|TMEM131L|FBXW11|MACF1|DAAM2|INVS|DISC1|NLK|WWOX|SMURF1|NXN|SMURF2|CDC73|TNKS2|TCF7L1|DIXDC1|PRICKLE2|CCNY|UBAC2|TRABD2B	-14	down
GO Biological Processes	19	GO:0030029	actin filament-based process	19_GO:0009987 cellular process	-24	3.2	13	30286	614	1495	98	6.6	0.64	25|391|395|596|673|775|781|783|817|829|1730|1739|1785|1794|2006|2059|2185|2241|2255|2909|3092|3717|4205|4287|4289|4542|4642|4643|4644|4650|4690|4739|4763|4983|5048|5290|5339|5592|5770|5910|6711|6840|7082|7111|7148|7456|8452|8476|8522|8572|9444|9475|9749|9788|9839|9844|9938|10160|10395|10580|10788|11252|22902|22998|23002|23092|23224|23380|23500|23527|23607|26037|26053|29766|29780|30011|51466|54822…	ABL1|RHOG|ARHGAP6|BCL2|BRAF|CACNA1C|CACNA2D1|CACNB2|CAMK2D|CAPZA1|DIAPH2|DLG1|DNM2|DOCK2|ELN|EPS8|PTK2B|FER|FGF10|ARHGAP35|HIP1|JAK2|MEF2A|ATXN3|MKLN1|MYO1F|MYO1D|MYO1E|MYO5A|MYO9B|NCK1|NEDD9|NF1|OPHN1|PAFAH1B1|PIK3CA|PLEC|PRKG1|PTPN1|RAP1GDS1|SPTBN1|SVIL|TJP1|TMOD1|TNXB|WIPF1|CUL3|CDC42BPA|GAS7|PDLIM4|QKI|ROCK2|PHACTR2|MTSS1|ZEB2|ELMO1|ARHGAP25|FARP1|DLC1|SORBS1|IQGAP2|PACSIN2|RUFY3|LIMCH1|DAAM1…	-21	down
GO Biological Processes	19	GO:0007167	enzyme-linked receptor protein signaling pathway	19_GO:0050896 response to stimulus	-27	3.4	14	30286	614	1495	103	6.9	0.66	25|92|284|324|367|558|657|659|673|1123|1284|1287|1288|1499|1956|2042|2067|2131|2185|2241|2255|2308|2530|2534|2549|2690|2734|2889|2932|3096|3479|3480|3643|3716|3717|4054|4087|4643|4690|4739|4774|4908|4916|5062|5286|5290|5468|5587|5594|5605|5607|5747|5770|5786|5793|5795|5796|5894|5919|5921|6599|6654|6655|7040|7048|7074|7204|8287|8412|8425|8829|8874|8997|9372|9693|9788|9846|9863|9958|10160|10273|105…	ABL1|ACVR2A|ANGPT1|APC|AR|AXL|BMPR1A|BMPR2|BRAF|CHN1|COL4A2|COL4A5|COL4A6|CTNNB1|EGFR|EPHA3|ERCC1|EXT1|PTK2B|FER|FGF10|FOXO1|FUT8|FYN|GAB1|GHR|GLG1|RAPGEF1|GSK3B|HIVEP1|IGF1|IGF1R|INSR|JAK1|JAK2|LTBP3|SMAD2|MYO1E|NCK1|NEDD9|NFIA|NTF3|NTRK3|PAK2|PIK3C2A|PIK3CA|PPARG|PRKD1|MAPK1|MAP2K2|MAP2K5|PTK2|PTPN1|PTPRA|PTPRG|PTPRJ|PTPRK|RAF1|RARRES2|RASA1|SMARCC1|SOS1|SOS2|TGFB1|TGFBR2|TIAM1|TRIO|USP9Y|BCAR3…	-24	down
GO Biological Processes	19	GO:0051056	regulation of small GTPase mediated signal transduction	19_GO:0050896 response to stimulus	-28	4.7	15	30286	304	1495	71	4.7	0.55	19|25|29|348|395|1123|1794|2059|2255|2909|3479|3707|4649|4650|4763|4983|5894|5922|6091|6453|6654|6655|7074|7204|8452|8729|8829|8997|9267|9411|9448|9743|9750|9938|10144|10260|10395|10451|10564|10565|10982|11214|23092|23362|23365|23380|23607|26037|26053|50650|51306|51571|55114|55160|55667|55843|56990|57186|57514|57569|57580|57584|57706|79109|79658|81704|83478|90627|93663|121512|253959	ABCA1|ABL1|ABR|APOE|ARHGAP6|CHN1|DOCK2|EPS8|FGF10|ARHGAP35|IGF1|ITPKB|MYO9A|MYO9B|NF1|OPHN1|RAF1|RASA2|ROBO1|ITSN1|SOS1|SOS2|TIAM1|TRIO|CUL3|GBF1|NRP1|KALRN|CYTH1|ARHGAP29|MAP4K4|ARHGAP32|RIPOR2|ARHGAP25|FAM13A|DENND4A|DLC1|VAV3|ARFGEF2|ARFGEF1|MAPRE2|AKAP13|ARHGAP26|PSD3|ARHGEF12|SRGAP2|CD2AP|SIPA1L1|AUTS2|ARHGEF3|FAM13B|CYRIB|ARHGAP17|ARHGEF10L|DENND4C|ARHGAP15|CDC42SE2|RALGAPA2|ARHGAP31|ARHGAP…	-24	down
GO Biological Processes	19	GO:0006468	protein phosphorylation	19_GO:0008152 metabolic process	-29	3.8	14	30286	491	1495	93	6.2	0.62	25|92|102|472|545|657|659|673|817|1021|1385|1460|1612|1859|1956|2042|2185|2241|2534|2869|2932|3480|3643|3716|3717|4140|4214|4217|4750|5062|5128|5165|5218|5532|5567|5578|5579|5581|5583|5585|5586|5587|5591|5594|5599|5602|5605|5616|5747|5777|5894|6733|6788|6789|6793|7048|7444|8428|8476|8491|8621|8658|8737|8997|9201|9448|9475|9874|10000|10114|10464|10870|11183|11213|11329|22848|23085|23235|23387|2734…	ABL1|ACVR2A|ADAM10|ATM|ATR|BMPR1A|BMPR2|BRAF|CAMK2D|CDK6|CREB1|CSNK2B|DAPK1|DYRK1A|EGFR|EPHA3|PTK2B|FER|FYN|GRK5|GSK3B|IGF1R|INSR|JAK1|JAK2|MARK3|MAP3K1|MAP3K5|NEK1|PAK2|CDK17|PDK3|CDK14|PPP3CB|PRKACB|PRKCA|PRKCB|PRKCE|PRKCH|PKN1|PKN2|PRKD1|PRKDC|MAPK1|MAPK8|MAPK10|MAP2K2|PRKY|PTK2|PTPN6|RAF1|SRPK2|STK3|STK4|STK10|TGFBR2|VRK2|STK24|CDC42BPA|MAP4K3|CDK13|TNKS|RIPK1|KALRN|DCLK1|MAP4K4|ROCK2|TLK1|AK…	-25	down

## Sheet: Table S4
Table S4. enriched GO terms of Macro subclusters(refer to Figure 5E)
Category	CategoryID	GO	Description	GeneList	PARENT_GO	LogP	Enrichment	Z.score	X.TotalGeneInLibrary	X.GeneInGO	X.GeneInHitList	X.GeneInGOAndHitList	X.InGO	STDV..InGO	GeneID	Hits	Log.q.value.
GO Biological Processes	19	GO:0071396	cellular response to lipid	Macro_CXCL8	19_GO:0050896 response to stimulus	-10	14	12	30286	536	50	12	24	6	27|1977|2920|2921|3553|3576|3638|4790|5606|6446|7128|8013	ABL2|EIF4E|CXCL2|CXCL3|IL1B|CXCL8|INSIG1|NFKB1|MAP2K3|SGK1|TNFAIP3|NR4A3	-7.6
GO Biological Processes	19	GO:1902532	negative regulation of intracellular signal transduction	Macro_CXCL8	19_GO:0048519 negative regulation of biological process	-9.8	12	11	30286	591	50	12	24	6	27|467|1844|1847|3553|5329|5341|5606|6648|7128|7430|10105	ABL2|ATF3|DUSP2|DUSP5|IL1B|PLAUR|PLEK|MAP2K3|SOD2|TNFAIP3|EZR|PPIF	-7.1
GO Biological Processes	19	GO:0006954	inflammatory response	Macro_CXCL8	19_GO:0050896 response to stimulus	-8.8	12	11	30286	563	50	11	22	5.9	2920|2921|3553|3576|4790|5606|5966|6348|6349|7128|23135	CXCL2|CXCL3|IL1B|CXCL8|NFKB1|MAP2K3|REL|CCL3|CCL3L1|TNFAIP3|KDM6B	-6.2
GO Biological Processes	19	GO:0060326	cell chemotaxis	Macro_CXCL8	19_GO:0040011 locomotion	-8.6	23	13	30286	215	50	8	16	5.2	1880|2920|2921|3553|3576|6348|6349|7422	GPR183|CXCL2|CXCL3|IL1B|CXCL8|CCL3|CCL3L1|VEGFA	-6.1
GO Biological Processes	19	GO:0030335	positive regulation of cell migration	Macro_CXCL8	19_GO:0040011 locomotion	-6.4	9.4	8.3	30286	580	50	9	18	5.4	27|3553|3576|3687|5606|6348|6648|7422|8013	ABL2|IL1B|CXCL8|ITGAX|MAP2K3|CCL3|SOD2|VEGFA|NR4A3	-4.2
GO Biological Processes	19	GO:0050865	regulation of cell activation	Macro_CXCL8	19_GO:0032501 multicellular organismal process	-6.1	8.7	7.9	30286	630	50	9	18	5.4	27|1026|1880|3553|5341|6348|7056|7128|8013	ABL2|CDKN1A|GPR183|IL1B|PLEK|CCL3|THBD|TNFAIP3|NR4A3	-3.9
GO Biological Processes	19	GO:0051336	regulation of hydrolase activity	Macro_CXCL8	19_GO:0065007 biological regulation	-5.5	7.3	7.1	30286	746	50	9	18	5.4	27|330|1514|5329|5341|5996|6348|6349|7422	ABL2|BIRC3|CTSL|PLAUR|PLEK|RGS1|CCL3|CCL3L1|VEGFA	-3.4
GO Biological Processes	19	GO:0050727	regulation of inflammatory response	Macro_CXCL8	19_GO:0050896 response to stimulus	-5.2	10	7.6	30286	425	50	7	14	4.9	330|3553|4790|6348|7128|8870|9021	BIRC3|IL1B|NFKB1|CCL3|TNFAIP3|IER3|SOCS3	-3.2
GO Biological Processes	19	GO:0045765	regulation of angiogenesis	Macro_CXCL8	19_GO:0032502 developmental process	-4.6	10	7.1	30286	353	50	6	12	4.6	694|3553|3576|3687|7128|7422	BTG1|IL1B|CXCL8|ITGAX|TNFAIP3|VEGFA	-2.7
GO Biological Processes	19	GO:0002694	regulation of leukocyte activation	Macro_CXCL8	19_GO:0002376 immune system process	-4.4	7.4	6.3	30286	573	50	7	14	4.9	27|1026|1880|3553|6348|7128|8013	ABL2|CDKN1A|GPR183|IL1B|CCL3|TNFAIP3|NR4A3	-2.5
GO Biological Processes	19	GO:0009611	response to wounding	Macro_CXCL8	19_GO:0050896 response to stimulus	-4.2	8.5	6.4	30286	426	50	6	12	4.6	1026|5329|5341|6648|7056|7422	CDKN1A|PLAUR|PLEK|SOD2|THBD|VEGFA	-2.3
GO Biological Processes	19	GO:0032103	positive regulation of response to external stimulus	Macro_CXCL8	19_GO:0048518 positive regulation of biological process	-3.5	6.5	5.3	30286	561	50	6	12	4.6	3553|3576|6348|7056|7128|7422	IL1B|CXCL8|CCL3|THBD|TNFAIP3|VEGFA	-1.7
GO Biological Processes	19	GO:1901699	cellular response to nitrogen compound	Macro_CXCL8	19_GO:0050896 response to stimulus	-2.4	4.8	3.9	30286	631	50	5	10	4.2	3638|4790|4929|7430|8013	INSIG1|NFKB1|NR4A2|EZR|NR4A3	-0.73
GO Biological Processes	19	GO:0006898	receptor-mediated endocytosis	Macro_F13A1	19_GO:0051179 localization	-6.5	22	11	30286	163	50	6	12	4.6	161|2060|6453|6614|9873|23166	AP2A2|EPS15|ITSN1|SIGLEC1|FCHSD2|STAB1	-4.3
GO Biological Processes	19	GO:0006897	endocytosis	Macro_F13A1	19_GO:0051179 localization	-4.6	8.1	6.7	30286	522	50	7	14	4.9	161|2060|6453|6614|9873|23166|81035	AP2A2|EPS15|ITSN1|SIGLEC1|FCHSD2|STAB1|COLEC12	-2.7
GO Biological Processes	19	GO:0042742	defense response to bacterium	Macro_F13A1	19_GO:0044419 biological process involved in interspecies interaction between organisms	-3.8	9.7	6.3	30286	312	50	5	10	4.2	3516|6035|23166|81035|285195	RBPJ|RNASE1|STAB1|COLEC12|SLC9A9	-2
GO Biological Processes	19	GO:1901699	cellular response to nitrogen compound	Macro_F13A1	19_GO:0050896 response to stimulus	-3.2	5.8	4.9	30286	631	50	6	12	4.6	2309|3269|3709|5641|56034|81035	FOXO3|HRH1|ITPR2|LGMN|PDGFC|COLEC12	-1.5
GO Biological Processes	19	GO:0006954	inflammatory response	Macro_F13A1	19_GO:0050896 response to stimulus	-2.6	5.4	4.3	30286	563	50	5	10	4.2	3269|3516|6335|6614|23166	HRH1|RBPJ|SCN9A|SIGLEC1|STAB1	-0.92
GO Biological Processes	19	GO:1905954	positive regulation of lipid localization	Macro_GPNMB	19_GO:0051179 localization	-11	44	18	30286	112	49	8	16	5.3	123|302|348|1622|2180|4481|6696|54209	PLIN2|ANXA2|APOE|DBI|ACSL1|MSR1|SPP1|TREM2	-8.3
GO Biological Processes	19	GO:0032368	regulation of lipid transport	Macro_GPNMB	19_GO:0051179 localization	-8.2	28	13	30286	156	49	7	14	5	302|341|348|1622|2180|6696|54209	ANXA2|APOC1|APOE|DBI|ACSL1|SPP1|TREM2	-5.8
GO Biological Processes	19	GO:0030335	positive regulation of cell migration	Macro_GPNMB	19_GO:0040011 locomotion	-7.6	11	9.5	30286	580	49	10	20	5.8	1512|3687|3958|5328|6282|6348|6351|7941|10457|54209	CTSH|ITGAX|LGALS3|PLAU|S100A11|CCL3|CCL4|PLA2G7|GPNMB|TREM2	-5.2
GO Biological Processes	19	GO:0097006	regulation of plasma lipoprotein particle levels	Macro_GPNMB	19_GO:0050789 regulation of biological process	-7.4	52	16	30286	59	49	5	10	4.3	341|348|3988|4481|7941	APOC1|APOE|LIPA|MSR1|PLA2G7	-5
GO Biological Processes	19	GO:0050727	regulation of inflammatory response	Macro_GPNMB	19_GO:0050896 response to stimulus	-6.4	12	8.9	30286	425	49	8	16	5.3	54|348|975|2209|3956|6348|7941|54209	ACP5|APOE|CD81|FCGR1A|LGALS1|CCL3|PLA2G7|TREM2	-4.2
GO Biological Processes	19	GO:0043270	positive regulation of monoatomic ion transport	Macro_GPNMB	19_GO:0051179 localization	-5.9	18	9.7	30286	211	49	6	12	4.7	808|3958|6348|6351|9446|54209	CALM3|LGALS3|CCL3|CCL4|GSTO1|TREM2	-3.8
GO Biological Processes	19	GO:0051336	regulation of hydrolase activity	Macro_GPNMB	19_GO:0065007 biological regulation	-5.6	7.5	7.2	30286	746	49	9	18	5.5	341|808|1476|1509|1512|3958|6281|6348|6351	APOC1|CALM3|CSTB|CTSD|CTSH|LGALS3|S100A10|CCL3|CCL4	-3.5
GO Biological Processes	19	GO:0032103	positive regulation of response to external stimulus	Macro_GPNMB	19_GO:0048518 positive regulation of biological process	-5.5	8.8	7.5	30286	561	49	8	16	5.3	975|2209|3956|5328|6348|6351|7941|54209	CD81|FCGR1A|LGALS1|PLAU|CCL3|CCL4|PLA2G7|TREM2	-3.4
GO Biological Processes	19	GO:0006898	receptor-mediated endocytosis	Macro_GPNMB	19_GO:0051179 localization	-5.2	19	9.3	30286	163	49	5	10	4.3	348|928|975|2209|4481	APOE|CD9|CD81|FCGR1A|MSR1	-3.1
GO Biological Processes	19	GO:0050865	regulation of cell activation	Macro_GPNMB	19_GO:0032501 multicellular organismal process	-5.1	7.8	7	30286	630	49	8	16	5.3	348|928|975|3956|3958|6348|10457|54209	APOE|CD9|CD81|LGALS1|LGALS3|CCL3|GPNMB|TREM2	-3.1
GO Biological Processes	19	GO:0006897	endocytosis	Macro_GPNMB	19_GO:0051179 localization	-4.7	8.3	6.8	30286	522	49	7	14	5	348|928|975|2209|3988|4481|54209	APOE|CD9|CD81|FCGR1A|LIPA|MSR1|TREM2	-2.7
GO Biological Processes	19	GO:0002694	regulation of leukocyte activation	Macro_GPNMB	19_GO:0002376 immune system process	-3.5	6.5	5.3	30286	573	49	6	12	4.7	975|3956|3958|6348|10457|54209	CD81|LGALS1|LGALS3|CCL3|GPNMB|TREM2	-1.7
GO Biological Processes	19	GO:0071396	cellular response to lipid	Macro_GPNMB	19_GO:0050896 response to stimulus	-2.8	5.8	4.5	30286	536	49	5	10	4.3	6446|6696|7431|9516|54209	SGK1|SPP1|VIM|LITAF|TREM2	-1
GO Biological Processes	19	GO:0006954	inflammatory response	Macro_GPNMB	19_GO:0050896 response to stimulus	-2.7	5.5	4.3	30286	563	49	5	10	4.3	2209|3988|6348|6351|54209	FCGR1A|LIPA|CCL3|CCL4|TREM2	-0.95
GO Biological Processes	19	GO:0045087	innate immune response	Macro_GPNMB	19_GO:0044419 biological process involved in interspecies interaction between organisms	-2.1	4	3.4	30286	775	49	5	10	4.3	2209|3958|6348|6351|7431	FCGR1A|LGALS3|CCL3|CCL4|VIM	-0.41
GO Biological Processes	19	GO:0019886	antigen processing and presentation of exogenous peptide antigen via MHC class II	Macro_MHCIIhigh	19_GO:0002376 immune system process	-29	260	59	30286	31	48	13	27	6.4	972|2207|3108|3109|3111|3113|3115|3117|3118|3119|3122|3123|3127	CD74|FCER1G|HLA-DMA|HLA-DMB|HLA-DOA|HLA-DPA1|HLA-DPB1|HLA-DQA1|HLA-DQA2|HLA-DQB1|HLA-DRA|HLA-DRB1|HLA-DRB5	-25
GO Biological Processes	19	GO:0002396	MHC protein complex assembly	Macro_MHCIIhigh	19_GO:0009987 cellular process	-26	330	60	30286	21	48	11	23	6.1	3108|3109|3111|3113|3115|3117|3118|3119|3122|3123|3127	HLA-DMA|HLA-DMB|HLA-DOA|HLA-DPA1|HLA-DPB1|HLA-DQA1|HLA-DQA2|HLA-DQB1|HLA-DRA|HLA-DRB1|HLA-DRB5	-23
GO Biological Processes	19	GO:0050865	regulation of cell activation	Macro_MHCIIhigh	19_GO:0032501 multicellular organismal process	-22	21	20	30286	630	48	21	44	7.2	199|972|2207|2214|3108|3109|3111|3113|3115|3117|3118|3119|3122|3123|3127|3398|4332|7305|7940|11151|64581	AIF1|CD74|FCER1G|FCGR3A|HLA-DMA|HLA-DMB|HLA-DOA|HLA-DPA1|HLA-DPB1|HLA-DQA1|HLA-DQA2|HLA-DQB1|HLA-DRA|HLA-DRB1|HLA-DRB5|ID2|MNDA|TYROBP|LST1|CORO1A|CLEC7A	-19
GO Biological Processes	19	GO:0002694	regulation of leukocyte activation	Macro_MHCIIhigh	19_GO:0002376 immune system process	-22	22	20	30286	573	48	20	42	7.1	199|972|2214|3108|3109|3111|3113|3115|3117|3118|3119|3122|3123|3127|3398|4332|7305|7940|11151|64581	AIF1|CD74|FCGR3A|HLA-DMA|HLA-DMB|HLA-DOA|HLA-DPA1|HLA-DPB1|HLA-DQA1|HLA-DQA2|HLA-DQB1|HLA-DRA|HLA-DRB1|HLA-DRB5|ID2|MNDA|TYROBP|LST1|CORO1A|CLEC7A	-19
GO Biological Processes	19	GO:0045087	innate immune response	Macro_MHCIIhigh	19_GO:0044419 biological process involved in interspecies interaction between organisms	-11	11	12	30286	775	48	14	29	6.6	199|972|1524|1535|2197|2207|2214|3107|3113|3459|9450|10462|11151|64581	AIF1|CD74|CX3CR1|CYBA|FAU|FCER1G|FCGR3A|HLA-C|HLA-DPA1|IFNGR1|LY86|CLEC10A|CORO1A|CLEC7A	-8.3
GO Biological Processes	19	GO:0006954	inflammatory response	Macro_MHCIIhigh	19_GO:0050896 response to stimulus	-10	13	12	30286	563	48	12	25	6.2	199|241|1524|1535|2205|2214|3123|3459|4069|7305|9450|64581	AIF1|ALOX5AP|CX3CR1|CYBA|FCER1A|FCGR3A|HLA-DRB1|IFNGR1|LYZ|TYROBP|LY86|CLEC7A	-7.6
GO Biological Processes	19	GO:0002764	immune response-regulating signaling pathway	Macro_MHCIIhigh	19_GO:0002376 immune system process	-9.8	18	13	30286	352	48	10	21	5.9	1512|2205|2207|2214|3115|3119|3123|4332|7305|64581	CTSH|FCER1A|FCER1G|FCGR3A|HLA-DPB1|HLA-DQB1|HLA-DRB1|MNDA|TYROBP|CLEC7A	-7.1
GO Biological Processes	19	GO:0032103	positive regulation of response to external stimulus	Macro_MHCIIhigh	19_GO:0048518 positive regulation of biological process	-6.7	10	8.7	30286	561	48	9	19	5.6	199|241|972|1524|1535|4332|7305|9450|64581	AIF1|ALOX5AP|CD74|CX3CR1|CYBA|MNDA|TYROBP|LY86|CLEC7A	-4.4
GO Biological Processes	19	GO:0032680	regulation of tumor necrosis factor production	Macro_MHCIIhigh	19_GO:0032501 multicellular organismal process	-6.3	20	10	30286	189	48	6	12	4.8	1524|1535|2214|3459|7305|64581	CX3CR1|CYBA|FCGR3A|IFNGR1|TYROBP|CLEC7A	-4.1
GO Biological Processes	19	GO:0032675	regulation of interleukin-6 production	Macro_MHCIIhigh	19_GO:0032501 multicellular organismal process	-5.1	18	9	30286	176	48	5	10	4.4	199|972|1535|7305|64581	AIF1|CD74|CYBA|TYROBP|CLEC7A	-3
GO Biological Processes	19	GO:0060326	cell chemotaxis	Macro_MHCIIhigh	19_GO:0040011 locomotion	-4.6	15	8	30286	215	48	5	10	4.4	1524|2207|11151|51192|120425	CX3CR1|FCER1G|CORO1A|CKLF|JAML	-2.7
GO Biological Processes	19	GO:0030335	positive regulation of cell migration	Macro_MHCIIhigh	19_GO:0040011 locomotion	-4.5	7.6	6.4	30286	580	48	7	15	5.1	199|972|1512|1524|10399|11151|64581	AIF1|CD74|CTSH|CX3CR1|RACK1|CORO1A|CLEC7A	-2.6
GO Biological Processes	19	GO:0006897	endocytosis	Macro_MHCIIhigh	19_GO:0051179 localization	-3.8	7.3	5.7	30286	522	48	6	12	4.8	199|2207|7305|10462|11151|64581	AIF1|FCER1G|TYROBP|CLEC10A|CORO1A|CLEC7A	-1.9

## Sheet: Table S5
Table S5: Gene sets
M1 signature	M2 signature	Phagocytosis	Angiogenesis
IL23	IL4R	ACKR2	CCND2
TNF	CCL4	ACKR3	CCNE1
CXCL9	CCL13	ACKR4	CD44
CXCL10	CCL20	AGER	CXCR4
CXCL11	CCL17	CD163	E2F3
CD86	CCL18	CD163L1	EDN1
IL1A	CCL22	CD36	EZH2
IL1B	CCL24	CD5	FGF18
IL6	LYVE1	CD5L	FGFR1
CCL5	VEGFA	CD6	FYN
IRF5	VEGFB	CFI	HEY1
IRF1	VEGFC	COLEC12	ITGAV
CD40	VEGFD	CXCL16	JAG1
IDO1	EGF	DMBT1	JAG2
KYNU	CTSA	ENDOU	MMP9
CCR7	CTSB	ENPP1	NOTCH1
TNIP3	CTSC	ENPP2	PDGFA
IL1B	CTSD	HHIPL1	PTK2
INHBA	TGFB1	LGALS3BP	SPP1
MARCO	TGFB2	LOXL2	STC1
IL6	TGFB3	LOXL3	TNFAIP6
VCAN	MMP14	LOXL4	TYMP
CD300E	MMP19	LRP1	VAV2
	MMP9	MARCO	VCAN
	CLEC7A	MEGF10	VEGFA
	WNT7B	MSR1
	FASL	PGBD1
	TNFSF12	PRG4
	TNFSF8	PRSS12
	CD276	SCARA3
	VTCN1	SCARA5
	MSR1	SCARB1
	FN1	SCARB2
	IRF4	SCARF1
	IL10	SCARF2
		SCART1
		SSC4D
		SSC5D
		STAB1
		STAB2
		TMPRSS13
		TMPRSS15
		TMPRSS2
		TMPRSS3
		TMPRSS4
		TMPRSS5
		VTN
